# Supplementary material for: A scaffold lncRNA shapes the mitosis to meiosis switch
Source: Nat Commun. 2021 Feb 3;12:770. doi: 10.1038/s41467-021-21032-7 (PMC7859202; doi:10.1038/s41467-021-21032-7)
Supplement: Supplementary file 4 — Supplementary Data 1 [file 41467_2021_21032_MOESM4_ESM.xlsx]

## Sheet: seqRIP-seq
Supplementary Dataset 1: Analysis of sequential RIP-sequencing (seqRIP-seq) data
Table containing reproducibly enriched features in the Pnmt41-TAP-Mmi1 Pnmt1-3xFLAG-Mei2 strain compared to the Pnmt41-GFP-Mmi1 Pnmt1-3xFLAG-Mei2 strain (negative control), n = 4061
Reproducibility: Relative standard deviation of IP/WCE ratio in the Pnmt41-TAP-Mmi1 Pnmt1-3xFLAG-Mei2 strain < 0.3
Enrichment: IP/WCE ratio in the Pnmt41-TAP-Mmi1 Pnmt1-3xFLAG-Mei2 strain > 2 x IP/WCE ratio in the Pnmt41-GFP-Mmi1 Pnmt1-3xFLAG-Mei2 strain (negative control)
ID = Name of feature
Mean abundance = mean of WCE signals normalized to feature size
8 transcripts at the intersection of the 100 most enriched and 100 most abundant features
ID	Chromosome	Start	End	Strand	Biotype	IP/WCE mean ratio Pnmt41-GFP-Mmi1 Pnmt1-3xFLAG-Mei2	IP/WCE mean ratio Pnmt41-TAP-Mmi1 Pnmt1-3xFLAG-Mei2	Relative standard deviation Pnmt41-TAP-Mmi1 Pnmt1-3xFLAG-Mei2	Mean abundance
aah2	chrI	4373039	4374987	-	protein_coding	0.0186914850118603	0.0524732876371224	0.221924835576759	1.36710202656571
aah2-antisense	chrI	4374389	4375304	+	ncRNA	0.0223376040727726	0.0707771609833465	0.0752662680254587	1.41619741530055
abc1	chrII	3001076	3003276	+	protein_coding	0.0369009028478125	0.0875663216764912	0.216635211467805	1.09802667011364
abc1-antisense	chrII	3001074	3003417	-	ncRNA	0.0364553338818045	0.0862131916933196	0.133394052161645	1.04987241602646
abc2	chrI	2837121	2841820	-	protein_coding	0.0242519822097224	0.0836413336677533	0.27567067916881	2.66816684108321
abc3	chrII	122657	127461	+	protein_coding	0.0326459403464979	0.110395308659642	0.212746282913077	0.780636619327644
abc3-antisense	chrII	123704	126325	-	ncRNA	0.0352830692216557	0.125557939272092	0.161274501225657	0.877066372663106
abh1	chrII	3732634	3734079	-	protein_coding	0.0303521138449792	0.129356487414019	0.057229401993464	0.773881607266436
abo1	chrI	3023051	3028158	+	protein_coding	0.0308023500087531	0.168460494553852	0.213741507604646	1.29789038628353
abo2	chrII	1438542	1442780	-	protein_coding	0.02560214458667	0.154573249822919	0.0283473799511899	1.17681112942426
abp140	chrII	1863284	1864186	-	protein_coding	0.0274215134618681	0.179559647407271	0.0247340848429768	1.06771171480044
abz1	chrII	3692443	3694832	+	protein_coding	0.0351830091504575	0.139046679821895	0.047811684089793	1.03211063038928
abz2	chrII	2347885	2349206	+	protein_coding	0.0165310121618902	0.272547296872466	0.220575263781426	0.755695646858441
aca1	chrI	4254672	4255695	+	protein_coding	0.0245796771954921	0.108136177033815	0.206574116446158	1.20987176392962
ace2	chrI	3239232	3241177	-	protein_coding	0.0481506633420549	0.156660007779373	0.155480325395322	1.22547789845758
ace2-antisense	chrI	3239376	3241996	+	ncRNA	0.0415899540796107	0.14993624108824	0.263402197899544	1.15502614379771
aco2	chrII	2902818	2906068	+	protein_coding	0.0318946366148408	0.159367165002004	0.22232434803867	4.68350443807692
acp1	chrI	4584465	4586536	+	protein_coding	0.0155661706567425	0.118952822684503	0.131523251172396	1.32540189485756
acr1	chrII	3333461	3335085	+	protein_coding	0.0183381260413719	0.176723300517457	0.0636197466544678	0.730607400246305
acr1-antisense	chrII	3333406	3334893	-	ncRNA	0.0168703728631041	0.187026360287909	0.0285223752928365	0.746401596839274
ada1	chrII	380287	383300	+	protein_coding	0.0214711238279994	0.115937235599722	0.203510080144161	1.4208825882841
ada2	chrIII	915040	916824	-	protein_coding	0.0211484593837535	0.251068450649602	0.0957255990348623	0.524697008127803
ade1	chrII	3140566	3143304	+	protein_coding	0.0317934329962621	0.102463878400305	0.0539570495694715	1.85648222781227
ade10	chrIII	947597	949685	-	protein_coding	0.0289023577113594	0.06432498317388	0.0375322497810769	3.59363317852011
ade2	chrI	4654662	4656456	+	protein_coding	0.0219838711159358	0.123498915445003	0.242460559801531	3.27451541248606
ade2-antisense	chrI	4654513	4655254	-	ncRNA	0.0465957446808511	0.469160996871488	0.0774747709627754	0.494627106612686
ade3	chrI	1329091	1333409	-	protein_coding	0.0357214272441683	0.0724658354886263	0.136039782522066	5.21181100289486
ade3-antisense	chrI	1332337	1333254	+	ncRNA	0.0209952594346757	0.0788655529559253	0.215717634658799	6.38604253953108
ade5	chrIII	2412325	2413970	+	protein_coding	0.0470903591226908	2.05608532010215	0.256355944264731	1.57123333586626
ade8	chrII	4172822	4175534	-	protein_coding	0.0285720820335177	0.350663005554363	0.0566696798510161	1.75427230254425
ade9	chrII	3448865	3452766	+	protein_coding	0.0388363925414986	0.721693231503316	0.0785506049586573	1.68433699461677
adg3	chrIII	1947837	1952619	-	protein_coding	0.0282722750435842	0.0635656582289547	0.107826885340598	2.30735090286491
adl1	chrII	877402	882319	+	protein_coding	0.0264573564755565	0.100364580797238	0.123236032602481	2.04686693852959
adn1	chrII	1304274	1306121	-	protein_coding	0.0288620859616282	0.0790797630108709	0.119311563555022	0.874652709664321
adn2	chrII	4400383	4402885	-	protein_coding	0.0424517153727411	0.126496580137708	0.0335064962366526	1.34832967965627
afg1	chrII	637370	639291	+	protein_coding	0.0202923149457803	0.0611910865758109	0.127474429039511	0.80737820757418
agl1	chrI	2967916	2972064	-	protein_coding	0.0570079568783758	3.09857037039463	0.244355744935183	1.38826527989392
agn1	chrI	5243953	5245966	+	protein_coding	0.0213318015989898	0.0767320144864242	0.132198419102743	1.80926047913562
ago1	chrIII	334103	337070	+	protein_coding	0.0310907114614228	0.150533360526509	0.119197826491551	1.16963496755982
agp3	chrIII	2303540	2308275	-	protein_coding	0.131081099053091	0.297808524748297	0.205725045942662	0.754844923864836
ags1	chrIII	1373096	1381763	+	protein_coding	0.0323770815821436	0.0691336836336126	0.0414648875018507	4.71670311670705
aha1	chrII	2148983	2150801	+	protein_coding	0.0302336077198195	0.0765872227325739	0.0102789407549068	3.67400984474697
aif1	chrI	5146123	5148353	+	protein_coding	0.0173754353089264	0.0674219334506501	0.155944590862336	3.48711383172646
aim22	chrII	1416555	1419124	-	protein_coding	0.0295840667924145	0.108434812971935	0.262622990722252	0.90522630819385
aim27-antisense	chrII	2137529	2139540	-	ncRNA	0.0171436968972732	0.174709463198672	0.20471827621302	0.706545094107409
ain1	chrI	3692791	3695013	+	protein_coding	0.0463553718032227	0.124599532149704	0.0798567489769885	1.56573419464446
ain1-antisense	chrI	3692695	3694745	-	ncRNA	0.0451579783433746	0.114303361836128	0.106491718409431	1.64905577317073
air1	chrII	979358	980870	-	protein_coding	0.0346799762741128	0.439425287356322	0.130582628176223	0.827262622354497
akr1	chrI	550630	553595	+	protein_coding	0.0309369092045924	0.309794870081816	0.283937135690588	0.566062186846543
alb1	chrII	3003351	3003938	-	protein_coding	0.0223347916186968	0.13475935828877	0.241314218976361	0.542217476149915
alg1	chrI	1052875	1054468	+	protein_coding	0.0150729239435195	0.12048931029179	0.156914840487319	1.41479934620213
alg11	chrIII	124222	127134	+	protein_coding	0.0274704774034285	0.0725820692699819	0.236435879382886	2.43448492917239
alg13	chrI	1242020	1243240	-	protein_coding	0.0196653690105547	0.0766622948095572	0.214604875898811	0.563549433196721
alg14	chrI	1502635	1503758	+	protein_coding	0.044295783564766	0.143715875390194	0.159301965477092	0.411237580810329
alg2	chrII	1486094	1489535	+	protein_coding	0.0260256181892702	0.0698311583255387	0.095445600057935	3.03727962372857
alg3	chrI	2626416	2628282	+	protein_coding	0.0285385407293921	0.335811437977642	0.172782430472116	0.76524942550911
alg5	chrII	4092089	4093752	+	protein_coding	0.0314274150856888	0.0713578483727212	0.0342950995799848	1.21981225
alg6	chrII	4199356	4201947	-	protein_coding	0.0204612708223148	0.0658328959070846	0.0401855339314107	1.19164058944423
alg9	chrI	4702256	4704743	+	protein_coding	0.0196152030828363	0.0636335727786135	0.103805428038157	1.27927454533575
alm1	chrI	3191447	3196943	-	protein_coding	0.0232945302354623	0.0912630873134277	0.093647182067498	2.39786091889556
alp1	chrII	3353046	3357140	-	protein_coding	0.0297235000779596	0.431186600267712	0.259652127948765	0.756896088544211
alp13	chrI	1587022	1588751	-	protein_coding	0.0296151623323828	0.0708689927583937	0.273909454486568	1.53404692018508
alp16	chrIII	432264	435465	-	protein_coding	0.030103309126329	0.126292642167106	0.157174479601667	0.89914368283349
alp31	chrI	3377096	3378081	+	protein_coding	0.0134411769350084	0.204040856103258	0.0687196617437474	2.11878550050761
alp4	chrII	2523969	2527134	+	protein_coding	0.0321226579977349	0.128443238780009	0.0460993368286751	1.62890627456556
alp41-antisense	chrI	697195	697871	-	ncRNA	0.0937292634372926	0.395195797702761	0.0211791054243947	0.410262995192308
alp5	chrII	2012988	2015005	+	protein_coding	0.0314345891814111	0.0805407057753007	0.217009601322708	1.34771749578582
alp6	chrII	480948	483826	-	protein_coding	0.0219501520949335	0.142415927814294	0.129489109339043	0.623856527797081
alp7	chrI	5002400	5004518	-	protein_coding	0.0475402378751995	0.143319264907053	0.183134176549078	0.687979372521247
alr1	chrIII	2297387	2300443	-	protein_coding	0.0457611151210641	0.263286916496187	0.293998536223789	0.323248226439791
alr1-antisense	chrIII	2297046	2298355	+	ncRNA	0.0393003520907904	0.269581231483706	0.228169421136113	0.380341435255921
amo1	chrII	3028685	3030224	-	protein_coding	0.0427963158312046	0.106591200057691	0.0505788531733026	0.983291844866797
amo1-antisense	chrII	3028484	3030291	+	ncRNA	0.0456947666485877	0.107361779169698	0.0254289360533302	0.933239826231323
ams1	chrI	2914480	2920278	+	protein_coding	0.0229658158662523	0.0542547024466619	0.199671044212391	1.89736185223353
ams2	chrIII	2001145	2004364	+	protein_coding	0.0225898799947768	0.0946954647830209	0.019718224435135	1.52254224728176
ams2-antisense	chrIII	2000677	2003895	-	ncRNA	0.0236256945116304	0.0988666697579708	0.0233707234234147	1.33566937002797
amt2	chrI	1731083	1733268	+	protein_coding	0.0268733449791031	0.157934082371315	0.087713444294955	1.25716535331808
amt2-antisense	chrI	1731718	1733316	-	ncRNA	0.0279676400716775	0.139092102962432	0.107292044265801	1.40562526799124
amt3	chrI	2924692	2927075	-	protein_coding	0.0555426176059618	0.124131081577908	0.183669261756608	0.236663091061687
amt3-antisense	chrI	2924745	2926536	+	ncRNA	0.0569746971522572	0.116053766215312	0.296390290337934	0.296918346454495
anp1	chrII	1066787	1069768	+	protein_coding	0.0276179040152289	0.0918784515902406	0.26033250214395	4.79522299194901
any2	chrI	3812515	3815745	+	protein_coding	0.0305901159420483	0.188832293430389	0.251773409352904	1.33963241470588
apc13	chrII	1834888	1835295	-	protein_coding	0.0175594091201028	0.106628624226817	0.215873655266564	1.51290967137592
apc14	chrI	4517810	4518562	-	protein_coding	0.0340634294000979	0.11698548535951	0.26710161842504	1.17597204222074
apc15	chrII	1516681	1517574	+	protein_coding	0.0388331445217673	0.216136877295866	0.0239695084422268	0.92048854731243
ape2	chrII	2411677	2416541	+	protein_coding	0.0309873678452723	0.161045314975891	0.15104513704584	3.34935572640831
aph1	chrIII	468323	469915	-	protein_coding	0.0336394796726496	0.106598071971229	0.148404691227337	0.8347036334799
apl1	chrII	3443225	3446388	-	protein_coding	0.0262193117839124	0.219823721476264	0.188943607935969	1.3661034302877
apl2	chrII	676633	679966	-	protein_coding	0.0283353645011672	0.0840171336162469	0.188714130979569	2.79665866381638
apl4	chrIII	2401975	2404803	+	protein_coding	0.0177479892687896	0.0409895742711491	0.173067051554472	2.65243022312588
apl5	chrI	4664299	4668408	+	protein_coding	0.0255065763085827	0.169275313276109	0.118449714896358	1.61594385081528
apl5-antisense	chrI	4664185	4664880	-	ncRNA	0.050057149909848	0.182066039067067	0.166799457172524	0.839425215107914
apm1	chrII	1910124	1911815	+	protein_coding	0.0155263061366721	0.0664123458432233	0.234238276362629	2.28665515567711
apm3	chrII	1259189	1260810	-	protein_coding	0.0198630225329223	0.0995823456979454	0.143232458459697	1.02731127220851
apm4	chrI	402719	405389	-	protein_coding	0.0265181155633427	0.692342939212393	0.266151392518951	0.95673141994382
apn2	chrII	1287406	1290094	+	protein_coding	0.0344635854376043	0.162465645019609	0.0524977997895573	1.43410390364583
aps1	chrI	200121	201517	+	protein_coding	0.0323387112535958	0.420446564420338	0.144009915100671	1.92020028187679
aps2	chrII	2776164	2777201	-	protein_coding	0.031251437119755	0.172743867333579	0.129022907510545	0.922510692622951
aps3	chrI	1109349	1111221	-	protein_coding	0.0439230703411249	0.126288186474381	0.211291914059513	1.45984814155983
arb1	chrI	1899904	1901605	+	protein_coding	0.0399954933803353	0.257011200685255	0.101860508119978	0.663999906819518
arb1-antisense	chrI	1899821	1901995	-	ncRNA	0.0319091628168603	0.263916708662498	0.105681266977089	0.501905560372585
arc4	chrI	3258471	3259527	-	protein_coding	0.0254785227925093	0.106418897074988	0.109124551033175	1.82579235464015
arf6	chrII	4375708	4377177	+	protein_coding	0.0278531567297034	0.149512142683382	0.0339985858414972	0.788435918481961
arg1	chrIII	1613047	1615028	-	protein_coding	0.0339952918748438	0.0884169152846906	0.062437444544649	4.13456006297325
arg11	chrI	2269908	2272911	-	protein_coding	0.036067354527315	0.0746192260893926	0.147257614013448	2.69278068781219
arg3	chrI	2273765	2275516	+	protein_coding	0.016968986364228	0.0377105415991559	0.0181901085830446	1.45049919960023
arg7	chrII	312809	314761	+	protein_coding	0.012275580207269	0.148079315438909	0.0796291187973211	0.485720611680328
arh1	chrII	3397303	3399191	+	protein_coding	0.0302498916194023	0.241432149305363	0.0372979586483969	2.00956623821504
aro1	chrI	4693681	4698606	+	protein_coding	0.0294905551007988	0.0655022873590332	0.0195390230943087	5.98677774350254
aro7	chrI	3505603	3507057	-	protein_coding	0.0243107282391755	0.172732532480813	0.247641214177041	1.6558921698762
arp2	chrI	4783007	4784765	+	protein_coding	0.0265696016036664	0.0936682151673914	0.00265166210049751	4.12064172241183
arp3	chrI	350406	352296	+	protein_coding	0.0364611826991604	0.0865040130155063	0.0522130325121211	3.09381771441799
arp42	chrI	4352333	4355333	-	protein_coding	0.0199997588211176	0.156384093759725	0.211643671681524	1.4166429655
arp5	chrII	2512580	2515047	+	protein_coding	0.0196995626814914	0.127284443788334	0.158262922286054	1.61278448611674
arp6	chrIII	1211916	1213659	+	protein_coding	0.0405458375371527	0.266332031949705	0.26043557738925	0.64791598006311
arp8	chrI	1704815	1707384	-	protein_coding	0.0346427535008535	0.14220905671325	0.0315154083203429	1.10697907152589
arp9	chrI	3866536	3868410	+	protein_coding	0.0187983787936176	0.0684370140046616	0.13841805997381	1.69874601280683
art1	chrII	2363815	2365868	-	protein_coding	0.0397200851999183	1.09255937566156	0.186411713372818	0.323736234047735
arv1	chrI	1892505	1893846	+	protein_coding	0.0499304635945058	0.285512232415902	0.278146970561799	0.308300543251305
arz1	chrIII	2324957	2327051	+	protein_coding	0.0397035843132497	0.106722508266771	0.224168293563534	0.56515582234957
ase1	chrI	1878009	1880726	+	protein_coding	0.0302656628488051	0.078869914438703	0.120266084374976	1.44914358860876
ash2	chrII	3738915	3741408	-	protein_coding	0.0234122397924948	0.133331120055995	0.293552181836577	1.88006927376655
asl1	chrI	191928	194053	-	protein_coding	0.0363243597863958	0.0885152204688893	0.230044591648613	13.8324155381176
asp1	chrIII	571470	574562	-	protein_coding	0.0349314562224445	0.445863934906409	0.186117427818836	2.11162978695019
asp1-antisense	chrIII	573503	574812	+	ncRNA	0.0416500317296022	0.380004528916907	0.2061330497797	1.86820504564553
ast1	chrIII	553995	556291	+	protein_coding	0.0593699401619148	1.56432481575831	0.266657917898937	0.412150682600174
atd3	chrIII	1204315	1206695	+	protein_coding	0.0605849921935988	0.293159572046437	0.113820115494795	0.275566357142857
atd3-antisense	chrIII	1204934	1206655	-	ncRNA	0.0672890578413834	0.30607736423221	0.247069957003664	0.310597485183033
atf1	chrII	1546194	1549862	+	protein_coding	0.0288466568886693	0.0979854281814594	0.0439873245062006	3.4289807262132
atf21	chrII	1722231	1724450	+	protein_coding	0.0231162179345953	0.116612862094567	0.0120715536606158	10.3346737005408
atf21-antisense	chrII	1721083	1724641	-	ncRNA	0.0224234059567591	0.116686852370983	0.0158894221380114	6.64810745671726
atf31	chrI	705042	708014	-	protein_coding	0.0281239259586586	0.48681402670394	0.232620238559082	0.666073650572005
atg1	chrIII	849833	852705	-	protein_coding	0.0454057628829498	0.156679215233979	0.229638156169049	1.37048088892758
atg10	chrI	504835	505775	+	protein_coding	0.045165520378944	0.202267929947663	0.206718929860116	0.479096685638298
atg101	chrI	2528030	2528644	+	protein_coding	0.0354078964153591	0.164127463468392	0.0353006153979027	1.44562632166124
atg11	chrI	2630448	2633728	-	protein_coding	0.022125406844524	0.0842117262798144	0.00732220372705293	1.65220209817073
atg12-antisense	chrI	2199428	2200071	+	ncRNA	0.0386101380589326	0.243355325845292	0.137111072409832	0.639408910186625
atg13	chrI	4840485	4843723	-	protein_coding	0.0330565949614913	0.091166185623952	0.179740295722615	1.4711435814546
atg14	chrI	2102190	2104103	+	protein_coding	0.0139949918518224	0.0541511399355141	0.100491754356904	1.0080318574229
atg15	chrI	1055849	1057578	-	protein_coding	0.0241755003203967	0.0813591057798005	0.110716828825655	2.03136013215732
atg16	chrII	3148510	3149656	+	protein_coding	0.0219038721063013	0.179793590439978	0.290533299822871	0.408702814136126
atg17	chrI	1226090	1228894	-	protein_coding	0.0191462040179269	0.149543222030486	0.0392888997785546	1.96779381428317
atg1801	chrI	3104101	3105908	-	protein_coding	0.0172119901883341	0.122562183075215	0.222630926344032	0.560090789983398
atg1802	chrI	2609181	2611001	-	protein_coding	0.0198229157242406	0.11345147199509	0.0726026675213673	0.676317733241758
atg1803-antisense	chrI	4742717	4743476	-	ncRNA	0.00868186806487014	0.449113879628005	0.262177900115661	0.351255351449275
atg2	chrII	234477	239592	-	protein_coding	0.0240052765925307	0.118015657200826	0.261692980766622	1.66875575503421
atg20	chrIII	883332	885688	+	protein_coding	0.0365796039709083	0.133100020417539	0.155417396118996	0.519586053798812
atg24	chrI	2754502	2756380	+	protein_coding	0.0203973452301423	0.125940751056983	0.0379033743963563	2.06608184611289
atg3	chrII	3998467	3999894	-	protein_coding	0.0414097928462178	0.214974208316129	0.0602229777280595	0.877217627014716
atg4	chrI	4897936	4900012	+	protein_coding	0.0238763150658155	0.0716181032183811	0.108139670009539	0.820057779865125
atg5	chrII	3432104	3433533	-	protein_coding	0.0206320371617187	0.133799543439423	0.15518242027635	0.653636766969909
atg6	chrI	1418900	1420497	-	protein_coding	0.0315148987792858	0.327894327894328	0.197721801374437	0.659403884314339
atg8	chrII	3684281	3685459	-	protein_coding	0.0273659355593777	0.102124849658591	0.183071243230093	1.73470175976231
atg9	chrII	3023343	3025621	-	protein_coding	0.0265651857899791	0.0567055097586416	0.143983075010634	1.32122151207199
ath2	chrI	1016103	1019031	-	protein_coding	0.0273023317534042	0.100495889265493	0.290474746946638	1.8898331489071
atm1	chrI	3673618	3677834	+	protein_coding	0.0266698807854137	0.0875997732735412	0.196865211569096	1.28715699964421
atp10	chrI	781347	783634	-	protein_coding	0.0377017278591509	0.161244796715516	0.0648905347777948	0.869095509182335
atp11	chrI	1441020	1442352	+	protein_coding	0.0263920841063698	0.0954912145975589	0.0118703465483481	1.11826131888138
atp12	chrI	1486827	1488388	-	protein_coding	0.0415454545454545	0.244709626589354	0.0177376438581512	0.892513095131326
atp14	chrII	2056588	2057705	-	protein_coding	0.0107197954775863	0.0511958727379268	0.267085434844841	1.16879905505819
atp15	chrII	3783856	3784529	-	protein_coding	0.0110747122842132	0.0522869935228699	0.141923180738332	1.55695538744428
atp18-antisense	chrI	1046859	1048934	-	ncRNA	0.0170615237349345	0.614136898577741	0.0786655226018948	0.28667441313253
atp19	chrI	2532754	2533276	-	protein_coding	0.022084446757034	0.0769070937781668	0.169939229181495	3.71606259003831
atp20	chrI	691472	692077	+	protein_coding	0.015956885518218	0.0470641996026708	0.272857233688793	3.34065687892562
atp23	chrIII	142939	144172	-	protein_coding	0.032966577935522	0.130368504772004	0.0582365523905544	0.478056876115166
atp25	chrI	397426	402487	+	protein_coding	0.0261331485261102	0.185785441693376	0.151914256413987	1.03947567565698
atp3-antisense	chrII	1086637	1087413	-	ncRNA	0.0156629045974871	0.0399974965254736	0.270742948379072	3.58370800805412
atp4	chrII	3918404	3920078	-	protein_coding	0.0237278139688276	0.0485004308909034	0.155791488730677	2.86455834109916
atp5	chrIII	2268633	2269788	-	protein_coding	0.0216496824831875	0.0545150700832679	0.222584139604589	3.95128812272727
atp7	chrII	2567522	2568343	+	protein_coding	0.0331897800254064	0.180830620898589	0.208822625257867	4.2726845225335
atx1	chrII	1119387	1120335	-	protein_coding	0.0209346303430507	0.12095026642984	0.105814202221763	1.19278475712025
aur1	chrI	598473	600805	+	protein_coding	0.0263501489875029	0.0639084464642995	0.0719663308469267	1.67160974421098
aut12	chrI	641845	643775	-	protein_coding	0.0325375946532049	0.20624851296088	0.252765967629651	0.581349177979275
avt3	chrI	1946557	1949256	-	protein_coding	0.0274680016118501	0.060567473144611	0.148663959386929	1.67689238810671
avt5	chrII	509491	512924	-	protein_coding	0.0367449539847043	0.126267106974322	0.221274680764357	0.578732269443635
ayr1	chrI	4357920	4360891	+	protein_coding	0.0284105539847692	0.323455632663219	0.201405756379431	0.837809888673847
ayr1-antisense	chrI	4358458	4362334	-	ncRNA	0.0474340288403886	0.493441929302921	0.101314333303134	0.365582941627967
azr1	chrI	3799045	3801693	+	protein_coding	0.0197049931782297	0.116286660346412	0.0278148897224835	1.36318321223565
bag101	chrII	4232584	4233932	-	protein_coding	0.0268110198859112	0.0826988659126931	0.225650013866753	1.93255236257418
bcs1	chrI	2686071	2687821	+	protein_coding	0.0378831281921944	0.15352791717956	0.279696930619364	1.055743015
bdc1	chrII	2424415	2425584	-	protein_coding	0.0142571008716307	0.110738767476585	0.239548470574344	0.923874570145423
bdf1	chrIII	1728388	1731295	+	protein_coding	0.0390915393224313	1.13660655658352	0.058438559002548	2.35474231630547
bdp1	chrIII	2237405	2239360	-	protein_coding	0.0264803272302298	0.440609142169632	0.0290482515812493	0.534411227365729
ber1	chrII	2225083	2228837	+	protein_coding	0.0381490945887933	0.134241649053275	0.0369709539770516	1.90136005966969
bet1	chrI	1051665	1052724	+	protein_coding	0.0201768136913375	0.197293960794639	0.210018740092995	1.02347885882908
bet3	chrI	2704213	2705633	-	protein_coding	0.0204949002651729	0.157898278834697	0.242392056427035	0.95437915528169
bfr1	chrIII	709302	715435	-	protein_coding	0.0240623338725896	0.163246932106928	0.134678990436104	3.10585844452144
bfr2	chrI	1716010	1717792	-	protein_coding	0.0107792828685259	0.0933008671593062	0.0808247535974957	1.31234991975309
bgl2	chrI	4134378	4136031	-	protein_coding	0.0780661926034937	0.920206884713914	0.168422561553149	1.70025254325469
bgs2	chrI	3053214	3059282	-	protein_coding	0.0224098155462735	0.0627035969452494	0.205371723058327	2.69866469541035
bgs3	chrI	4882814	4889915	+	protein_coding	0.03046420628991	0.111644023440179	0.275341966894365	2.95697427045487
big1	chrIII	418005	419553	-	protein_coding	0.0305137420840567	0.0718684031728682	0.0859186203838891	1.67101314615633
bir1	chrIII	545805	549313	-	protein_coding	0.028102119211582	0.0959175883129746	0.0886669053260993	1.66243765108324
bis1	chrIII	483349	484897	+	protein_coding	0.0252585681233111	0.0847252457906442	0.0767991632075448	1.50805410529716
blt1	chrII	1984412	1988552	+	protein_coding	0.0220920027790983	0.085528430428801	0.230413678190321	1.25825052844203
bms1	chrII	249041	252682	+	protein_coding	0.0338263917596803	0.123911766184917	0.232868504294474	3.05136225789618
bmt2	chrI	365204	366442	+	protein_coding	0.0295918308285799	0.0829872457046485	0.128074973958087	0.611918702342488
bob1	chrII	4027366	4029143	+	protein_coding	0.0110175200111662	0.148200331275123	0.180553461665818	0.964918668683174
bop1	chrI	3407545	3409630	-	protein_coding	0.0583074144156394	0.138966551071352	0.0363886096539032	1.45207014976019
bot1	chrII	2231539	2233275	-	protein_coding	0.0294792517550179	0.600641123651963	0.0417616530820379	1.59642065725806
brc1	chrII	426160	429013	-	protein_coding	0.0309416740203791	0.479798915363798	0.248038901754527	1.4340518426218
brf1	chrII	3056037	3058618	-	protein_coding	0.0346831441234962	0.267327713387048	0.23480257585537	0.94926388250678
brl1	chrIII	2239819	2242154	+	protein_coding	0.023951973951974	0.42468226051311	0.0266221704299372	1.16120871573876
brl1-antisense	chrIII	2239857	2242131	-	ncRNA	0.0235527586313914	0.417578545656062	0.0289765750277955	1.20140876099384
brl2	chrIII	489829	493167	+	protein_coding	0.0269106087966683	0.337936562523762	0.206844717829153	1.61199494195626
brr2	chrI	1458445	1465300	-	protein_coding	0.0369511049149407	0.129350292002967	0.150176501270581	2.32308483442743
brr6	chrI	2862580	2863845	+	protein_coding	0.0137981848019023	0.370747522646514	0.0836943724252896	0.545010349407115
brx1	chrII	262562	263669	+	protein_coding	0.0195347172271553	0.090270526110248	0.00952640244571417	2.37692092863595
brx1-antisense	chrII	262125	263868	-	ncRNA	0.020579893384363	0.0977752029602096	0.0249593745910233	1.53902755923695
bsd1	chrI	3491080	3492653	-	protein_coding	0.0365753720634554	0.105476046423778	0.0881187607366162	1.7428241724412
bst1	chrI	1684601	1688865	+	protein_coding	0.0321867613035275	0.0909363008274631	0.122598061831375	0.61023336157364
bst1-antisense	chrI	1686076	1686662	-	ncRNA	0.0645032676339557	0.134541068325254	0.101852219597297	0.85379156612628
bsu1	chrI	3549682	3552067	+	protein_coding	0.0224098234254181	0.157231603660175	0.249597030420518	5.18368443018868
btb1	chrIII	131517	135560	+	protein_coding	0.0336998790308845	0.0876485981910942	0.157808022839017	2.36400518649518
btf3	chrI	4860536	4861319	-	protein_coding	0.0321644165536044	0.0960295202326187	0.0942206618031527	15.7796549690294
btf3-antisense	chrI	4860182	4861502	+	ncRNA	0.0313650349090822	0.0888145710234429	0.189691284623563	11.3924007056818
bub1	chrIII	1312560	1316005	-	protein_coding	0.0400807883001819	0.123751718970564	0.0954615285822074	1.06094552859216
bub3	chrI	2506085	2507593	-	protein_coding	0.0314653833395639	0.33118961352657	0.145559951856981	0.448965733753316
bud22	chrI	4838959	4840514	+	protein_coding	0.0233141671502172	0.362922218117566	0.215777584944691	0.777889159646302
bud23	chrI	3344729	3345820	+	protein_coding	0.0476184856495468	0.185698742276855	0.257510864198023	1.17554263359303
bud32	chrI	1620368	1621358	-	protein_coding	0.00946420573745374	0.192708317491217	0.211928627071114	1.30898562626263
bud6	chrI	3716643	3720963	+	protein_coding	0.0302933757279904	0.0939511231955023	0.193524841697588	3.42750619265046
bun62	chrI	4578164	4580722	+	protein_coding	0.0308680930525558	0.0846124066475989	0.290632919027167	0.702034326817827
but1	chrI	4533326	4534385	-	protein_coding	0.0516161529828317	0.176035122298416	0.0262313938942382	0.685355385977337
bxi1	chrIII	2086697	2088354	+	protein_coding	0.0210641294143136	0.101344539872961	0.0297803776843811	1.27080699803862
byr1	chrI	667815	669742	+	protein_coding	0.0282910864236165	0.160612465798951	0.0908321988847292	1.63929735871821
byr1-antisense	chrI	667910	669749	-	ncRNA	0.0277569701949075	0.159044306814808	0.0813061707793279	1.72129476522567
byr2	chrII	1740048	1742504	-	protein_coding	0.0641555414282687	1.25813605068454	0.0748126959416493	0.571499488395765
byr4	chrI	962314	964867	-	protein_coding	0.0303371427671514	0.0723141582358983	0.205170870741648	1.20501114443792
bzz1	chrII	2466018	2468739	+	protein_coding	0.0265446806560568	0.221174719853999	0.119922825104752	1.47906120718486
bzz1-antisense	chrII	2465985	2468003	-	ncRNA	0.0240351346606019	0.237507675089847	0.172193354322339	1.61283727167988
cab4	chrI	3817099	3818568	+	protein_coding	0.0305362163318242	0.23564555491432	0.0775033410353125	0.593331188733833
cab5	chrIII	741473	742779	+	protein_coding	0.011146138084016	0.183814750045227	0.229098699921211	0.806266368683002
caf4	chrI	1734381	1737307	+	protein_coding	0.0221386761719747	0.0966214985013314	0.0369986625833848	1.06659311431989
caf5	chrII	3166119	3168485	+	protein_coding	0.0401519420113434	0.276329821823384	0.126997669177195	0.44492129649197
caf5-antisense	chrII	3166406	3167382	-	ncRNA	0.0403088124099753	0.273903852710535	0.0275322397374966	0.562705547643443
can1	chrII	1796634	1801952	+	protein_coding	0.0342634260901594	0.160573502741337	0.241970996739772	1.3406869421305
cao1	chrI	2931763	2935115	+	protein_coding	0.0257415500992945	0.0900203674553929	0.180601235780874	1.35806844346659
cap1	chrIII	423752	426353	-	protein_coding	0.0204007661751503	0.053719027876926	0.0618537142237537	3.23724402258747
car2	chrII	3809059	3810816	-	protein_coding	0.0234785476073734	0.0524678270062223	0.207541633987043	6.15441282313603
cat1	chrI	5489134	5491791	-	protein_coding	0.0272758352758353	0.1057551112772	0.279519797974425	1.08856275997365
cbc1	chrI	3228497	3231398	+	protein_coding	0.019684307896651	0.0700049960126539	0.0622278882347102	2.21294303050672
cbc2	chrII	3397894	3400193	-	protein_coding	0.0250335611171162	0.212274590109954	0.136896387488675	1.90757051272292
cbf11	chrIII	327324	330732	+	protein_coding	0.0284361679907142	0.225961991553679	0.0844449661045009	1.14131825850939
cbf12	chrIII	1870438	1875842	+	protein_coding	0.0746135868596956	0.24516612612915	0.131607594880239	1.53753009691895
cbh1	chrI	4458920	4460959	-	protein_coding	0.0196168419890754	0.230242794083996	0.289880539842982	1.41710422903384
cbh1-antisense	chrI	4458176	4461222	+	ncRNA	0.0236494114121114	0.30687305166654	0.259480183124354	0.988012999179251
cbh2	chrII	4180737	4182642	-	protein_coding	0.0237769735960327	0.0659122385463989	0.123534151656793	1.46640598175853
cbp3	chrIII	1144953	1146067	-	protein_coding	0.0222160028583209	0.0503254939082858	0.283090644921211	1.34071286422801
cbp6	chrII	644120	645012	+	protein_coding	0.0139947916193711	0.252826350917626	0.188905296087713	2.40264742320628
cbp6-antisense	chrII	643863	644853	-	ncRNA	0.0182492214878374	0.269364564165823	0.156904935916001	1.60101061515152
cbr1	chrIII	509925	511627	-	protein_coding	0.0304600751167607	0.0858483611468622	0.114664526517127	3.1432415493537
cca2	chrIII	1255164	1257566	+	protein_coding	0.0137858141608834	0.155519634083616	0.171278567692421	0.984800102206495
ccc2	chrII	2037987	2040717	+	protein_coding	0.0349174704596183	0.356506171766603	0.257332217542506	1.97384588333333
cce1	chrI	4296936	4298605	-	protein_coding	0.0359854600856166	0.305002344285354	0.237497174023539	0.261162319502696
cch1	chrI	2725990	2732444	+	protein_coding	0.0278950539267238	0.196834990642788	0.0797304422257851	1.20871710683297
ccq1	chrIII	1486077	1488678	+	protein_coding	0.0171013149884986	0.0835225686395204	0.176054614207671	1.68542698221838
ccr4	chrIII	637435	639685	-	protein_coding	0.0314996920116508	0.0867211783453377	0.00529120260491754	2.16503823755556
ccs1	chrI	5024830	5026218	+	protein_coding	0.0225890780940826	0.150258025482241	0.0274505385986275	0.850086626621038
cct1	chrII	2307309	2309574	+	protein_coding	0.0227732395415852	0.0708478587715033	0.164660328751059	2.7965419812362
cct3	chrII	1990416	1992652	-	protein_coding	0.0244586066717783	0.055709187088518	0.203032678791734	4.175293917822
cct4	chrII	384208	386095	+	protein_coding	0.0245265320933001	0.0515014775490315	0.238342620595908	4.95459906915739
cct6	chrII	942898	944922	+	protein_coding	0.0305931889831625	0.13991541776704	0.17596500954852	3.76349766131423
cct7	chrII	3260872	3263087	+	protein_coding	0.0277936718427087	0.071594438386891	0.0441281534664349	3.56425866523702
cct8	chrII	1038462	1040613	-	protein_coding	0.0279045216038706	0.103036932256167	0.0691407008435956	3.66534900941423
cda1	chrI	4047209	4049353	+	protein_coding	0.0260463175005904	0.129960547617206	0.129180906884615	1.40617412569963
cdb4	chrI	1591873	1593194	-	protein_coding	0.0253402827701893	0.0548581235208674	0.215088361270549	3.95891700851628
cdc1	chrI	4015050	4016557	+	protein_coding	0.0304116575225417	0.0949071906197906	0.127270847531504	1.01073886181155
cdc10	chrII	2760741	2763830	-	protein_coding	0.0408923631340444	0.153702221663571	0.0307330012253391	1.46082766113629
cdc11	chrIII	2049130	2052636	-	protein_coding	0.0219795445553625	0.0812281287537437	0.186818172044002	2.09423042241871
cdc12	chrI	283287	289200	+	protein_coding	0.0223829352475774	0.0964558464246899	0.061282491676724	1.66702114561136
cdc123	chrI	1612816	1614313	+	protein_coding	0.0313422881609159	0.102854408465265	0.169762732316117	0.928510970607882
cdc16	chrI	2746667	2748180	-	protein_coding	0.0257915845764143	0.0557145301812012	0.102366010901592	1.38992541953073
cdc17	chrI	1387893	1390617	+	protein_coding	0.0363763644860335	0.112943856737091	0.0747042759398881	1.20862400679148
cdc18-antisense	chrII	2217261	2218094	+	ncRNA	0.0428009924742417	0.246695840721744	0.0624166568352436	1.68642750630252
cdc22	chrI	4226958	4229989	+	protein_coding	0.029936297445724	0.0655064276269574	0.163134290496867	7.0851850813263
cdc23	chrII	4078960	4081564	+	protein_coding	0.029514758943126	0.560599005851633	0.032222024912649	1.01423413402458
cdc23-antisense	chrII	4079082	4082041	-	ncRNA	0.0294495170631727	0.564451801757038	0.0707998533564201	0.983333397685029
cdc25	chrI	479228	482556	-	protein_coding	0.0433953273007035	0.750773110387517	0.224211183466185	1.72396634134615
cdc27	chrII	1061718	1063538	-	protein_coding	0.047591195075624	0.209690922400131	0.0148393351356264	0.596096259752747
cdc28	chrII	1670449	1673825	+	protein_coding	0.0316722173225728	0.127511073883087	0.215894975037103	1.66973908575237
cdc28-antisense	chrII	1670520	1675238	-	ncRNA	0.0288359494938813	0.154274361935188	0.201037287610302	1.37892675614667
cdc4	chrI	5329177	5331057	+	protein_coding	0.0243037841924854	0.0783867812353304	0.035246922127794	4.01309092712766
cdc45	chrI	4724742	4726846	+	protein_coding	0.0237712497011849	0.137637871293676	0.0464526422477616	1.08585697243346
cdc5	chrI	2694717	2697430	+	protein_coding	0.0252828613455512	0.157892061926785	0.295896055991607	2.25612161057869
cdc6	chrII	2743619	2748596	+	protein_coding	0.03294733030738	0.104145030746099	0.0234746899071797	1.89234042611011
cdc7	chrII	3222351	3226506	-	protein_coding	0.0343825582027985	0.202559008156023	0.0933811252307395	0.784756833273165
cdc7-antisense	chrII	3222453	3224035	+	ncRNA	0.0273018257636417	0.14223477696769	0.131807401484881	0.962237438053097
cdc73	chrII	2169820	2171436	-	protein_coding	0.0282335202696249	0.190910194457489	0.169926892135853	0.814074884127475
cdc8	chrI	4319247	4320285	-	protein_coding	0.0286347419005585	0.0625541157330275	0.292485219916956	5.962533147158
cdd1	chrI	3799092	3801110	-	protein_coding	0.0250199026979213	0.116392587730167	0.0045931945186566	1.03289693087215
cdk9	chrII	1470513	1473182	+	protein_coding	0.0388747387297735	1.05881914052755	0.13080256243266	1.78065583748595
cdm1	chrII	2305691	2306339	-	protein_coding	0.0187814228672247	0.0715668389581433	0.0551746564375541	1.73348223765432
cdr1	chrI	2679468	2682516	-	protein_coding	0.0447513614257672	0.157200848311916	0.0309020362574182	1.27377908915682
cdr2	chrI	1364749	1367968	+	protein_coding	0.0338721029566996	0.115302890697222	0.121846235218984	1.04209343522833
cds1	chrIII	739361	741424	-	protein_coding	0.0263700665625521	0.166542310621492	0.128123528347798	1.18311969740669
cds1-antisense	chrIII	740307	741273	+	ncRNA	0.0197035219832107	0.154473046699813	0.158206278772254	1.65838774689441
cdt2	chrI	2033768	2035673	-	protein_coding	0.0395871219775039	0.0795958135792182	0.251042597616051	1.10986843897638
ceg1	chrII	1724847	1726443	+	protein_coding	0.0218717753924654	0.164919146715263	0.263680870237133	0.603664309053885
cem1	chrII	3565749	3567518	-	protein_coding	0.00681443905141507	0.164416319495883	0.184982196159213	0.975980895562465
cfh1	chrI	218260	221562	-	protein_coding	0.0254803247471844	0.22610105480236	0.170057723772247	1.10957616550575
cfh4	chrII	2682000	2683902	-	protein_coding	0.0276125295626076	0.188340023282535	0.189986988624703	1.63989127155626
cfr1	chrI	3270191	3272367	+	protein_coding	0.0221663401827403	0.0852997751796575	0.246775650644976	3.20750552470129
cft1	chrII	1113294	1118228	+	protein_coding	0.0244328518452992	0.080502860920963	0.172902784343058	1.35084860022294
cft2	chrII	1127954	1130425	-	protein_coding	0.0281323645901143	0.0953247296164995	0.0427617434271095	2.2636174723796
cft2-antisense	chrII	1127972	1130513	+	ncRNA	0.0273019876368358	0.0889210255777453	0.0766378472605162	2.17237325127902
cgi121	chrIII	921391	921946	+	protein_coding	0.0210733418669701	0.201425011341673	0.264569178700438	1.1589128518018
cgr1	chrI	3801220	3804334	-	protein_coding	0.020789315753126	0.374748203896301	0.269854886188475	1.84340857626846
cgs1	chrI	3642972	3645636	+	protein_coding	0.0317748672978398	0.15851811209055	0.122335929763788	2.74617276257508
chl1	chrI	5398679	5402410	+	protein_coding	0.0141528719637261	0.0504436164691982	0.232285835681311	2.52277399919593
cho1	chrII	1058347	1059126	+	protein_coding	0.0140397088098449	0.0773231776854537	0.231444644539555	3.1934714034018
chp1	chrI	2210810	2214664	-	protein_coding	0.0332925203266202	0.23433305934868	0.228924428655537	0.625440807861962
chp2	chrII	4349487	4351244	+	protein_coding	0.0251228676691399	1.18676555535644	0.276918475267125	0.553435516220831
chr4	chrII	4381386	4383830	-	protein_coding	0.020304219699929	0.0600436627523988	0.268461919702833	1.8574681061784
chs1	chrI	195940	199051	-	protein_coding	0.0630176451548413	2.39819131351859	0.280967864681854	0.908928693265831
chs2	chrII	1095163	1098228	+	protein_coding	0.0224277472093557	0.182950690335306	0.255472017455729	0.579102951468189
chs2-antisense	chrII	1094760	1096264	-	ncRNA	0.0195423455760779	0.123337990806553	0.0926896391441748	0.542568048537234
cia1	chrIII	1642902	1644612	-	protein_coding	0.0655313191767698	0.177636819773803	0.0301325749728705	1.04254595950292
cia2	chrI	4686462	4688886	+	protein_coding	0.0234375127914725	0.195308561890516	0.104937989122789	1.95084257157591
cid1	chrI	5206595	5208422	+	protein_coding	0.0331961667930581	0.164983164983165	0.115446005091681	0.441258718390805
cid11	chrII	509412	511089	+	protein_coding	0.0339600590862695	0.154480657968739	0.0820273534885446	0.771441207662493
cid12	chrIII	1655666	1660080	+	protein_coding	0.0220110325859245	0.30218194352768	0.248573774650114	1.29559737392388
cid13	chrI	983567	987084	-	protein_coding	0.0370306474973166	0.117877266962833	0.097108588671018	1.37550142216378
cid14	chrI	321764	324129	+	protein_coding	0.0184091404226477	0.178990639373376	0.0378917192486069	1.90567967367865
cid2	chrIII	1367724	1368405	-	protein_coding	0.0180455399757078	0.182411406398582	0.217006842280235	1.84029205066079
cif1	chrIII	484820	486386	-	protein_coding	0.0384997516145057	0.134644701422842	0.187780441649285	0.476689173371648
cig1	chrIII	1227174	1229303	+	protein_coding	0.0364905131704049	0.632510592416206	0.196440395395086	0.578951698684829
cip1	chrII	4261818	4264189	-	protein_coding	0.0351753323987936	0.102005859825962	0.145816210187271	1.3671933581822
cip2	chrI	342090	345182	-	protein_coding	0.0317643138060452	0.1120640499556	0.113707021966998	2.62833686731889
cis4	chrI	4726782	4729409	-	protein_coding	0.0258782931603348	0.119601134359606	0.116609615762526	1.17482781062048
cka1	chrI	2152042	2154223	+	protein_coding	0.0224966786336007	0.0505033014585736	0.190031387594428	2.9901877652453
ckb1	chrI	4502333	4505734	+	protein_coding	0.0173341719161574	0.162846501572662	0.299601012148819	1.33242611614231
ckb2	chrII	2577791	2580148	-	protein_coding	0.018777075300114	0.10722679720082	0.106338418331791	0.803756503182011
cki1	chrII	4071555	4073312	-	protein_coding	0.0309095688364028	0.159388305205996	0.0879016329522284	1.53965188929994
cki2	chrII	970607	972785	-	protein_coding	0.0383519234472441	0.230074715713011	0.00464930610160227	1.198842565427
cki3	chrI	2781154	2783133	+	protein_coding	0.030133977487647	0.0902373748542479	0.0843084537444153	2.52241107200606
ckk2	chrIII	2204089	2206069	+	protein_coding	0.0459699044544532	0.113698802621743	0.0992661196726864	0.512432634343434
ckk2-antisense	chrIII	2204097	2205588	-	ncRNA	0.0443000904083478	0.117572130083383	0.0413135610492537	0.449752800637156
cld1	chrI	3218511	3220729	-	protein_coding	0.0287713241025158	0.150048026309984	0.106164381208134	1.74362853201082
clp1	chrI	4769991	4771708	-	protein_coding	0.026758349502442	0.1224755333424	0.161778498964019	1.64229132658707
clr2	chrI	4964526	4966980	+	protein_coding	0.0194205468769653	0.133704880462524	0.107154085657019	0.455490606968215
clr3	chrII	254715	257138	+	protein_coding	0.0368493789890927	0.0858210580884259	0.0563375306741814	1.56924570934792
clr3-antisense	chrII	254617	257138	-	ncRNA	0.0328148979468529	0.0816125894121384	0.113706708881612	1.57614608577945
clr5	chrI	5427297	5431523	+	protein_coding	0.0594842603546182	0.177646772216793	0.0877919930300355	1.47191321977047
clr6	chrII	849345	851518	-	protein_coding	0.0193814472239149	0.167092789894588	0.0259147932849111	0.902885472733548
clu1	chrII	798995	802902	-	protein_coding	0.0235739038217262	0.117604881969251	0.171730785460351	1.30004608024059
cmk1	chrI	1737453	1739328	-	protein_coding	0.0150525241985095	0.363030978304795	0.00683678425916842	0.460299715733333
cmk2	chrI	4089794	4092140	-	protein_coding	0.0248447204968944	0.210444609910523	0.0852950445019726	0.930041599744246
cmp7	chrII	3898015	3899690	+	protein_coding	0.0289599823122066	0.21010591169506	0.0530091590304131	0.582501924626866
cnd1	chrII	3200081	3203986	+	protein_coding	0.0320322370970122	0.129069026627018	0.108729695516038	0.940669779641485
cnd2	chrIII	409354	412109	-	protein_coding	0.0219375788640722	0.178009222575165	0.160683061313182	0.904615708802178
cnd3	chrIII	1478178	1481959	+	protein_coding	0.0192191541108973	0.145946366204535	0.221915755932605	1.846285682822
cnl2	chrI	1588622	1589730	+	protein_coding	0.0377154605656363	0.162569444444444	0.054973701057647	0.79427563898917
cnp20	chrII	279321	281247	+	protein_coding	0.0373342175066313	0.0907434956763772	0.134224020778156	0.385910594106957
cns1	chrI	3556908	3558514	-	protein_coding	0.0246926053099461	0.172300632330138	0.263926428465021	0.841769751089664
cnt5	chrII	2181576	2184875	-	protein_coding	0.0309282562133856	0.0831366396039193	0.130277490904005	3.72171153811761
cnt6	chrI	3352347	3356297	+	protein_coding	0.0242774273169714	0.110573726940131	0.0380017759152657	1.54728998588608
coa4	chrIII	1185888	1186167	-	protein_coding	0.0287072277911783	0.397605693991152	0.111766519179931	2.73638581272401
coa5	chrII	4267056	4268306	-	protein_coding	0.0278100060969214	0.168682551780875	0.0631534391316234	2.6377997344
cog1	chrI	4681470	4685737	-	protein_coding	0.0150133703158528	0.0887268601544575	0.219791940370783	1.32051732464261
cog4	chrIII	1351474	1354474	-	protein_coding	0.0404235304852847	0.105197696174568	0.0104474840358097	0.99487811125
cog5	chrII	2375703	2377311	-	protein_coding	0.0309906700398356	0.110557115747872	0.155886915057472	1.4681903255597
cog6	chrII	3193253	3195791	-	protein_coding	0.0314197621494641	0.0901298762210539	0.0570181310436043	1.31749300768322
cop1	chrII	701799	705817	+	protein_coding	0.0335444943858966	0.0742724561512488	0.229452115177335	5.78041640666999
coq11	chrIII	2274167	2275514	-	protein_coding	0.0170479312475918	0.11093454989806	0.181813109551084	1.13304751002227
coq4	chrI	925111	926289	-	protein_coding	0.0295645402459672	0.202390597764642	0.220518688803205	1.51741741744482
coq7	chrII	1056491	1057512	-	protein_coding	0.0211868415346014	0.0616676755447942	0.22384484606887	2.99935296767875
coq9	chrI	4066981	4068474	+	protein_coding	0.0194542789521007	0.0627286007181826	0.188792836621806	1.48321849598125
cox1101	chrI	1267830	1270260	-	protein_coding	0.0237359964731411	0.0720026088609851	0.215115313954727	1.26060790843621
cox1101-antisense	chrI	1268172	1269878	+	ncRNA	0.0243949844428541	0.0681015697973406	0.196131459927806	1.3607595602286
cox1102	chrI	4906912	4909314	+	protein_coding	0.0234775486392543	0.068154496184767	0.29283420356978	1.25925107878851
cox12	chrIII	1781404	1782128	-	protein_coding	0.0177073313239706	0.896995290423862	0.00813304100198114	1.6310900448895
cox13	chrIII	2046412	2047407	-	protein_coding	0.0258972350848731	0.108817011397214	0.213472667394048	3.13903590954774
cox15-antisense	chrI	3207422	3207941	-	ncRNA	0.0198435658416372	0.168683246577983	0.287769249617018	1.33796542630058
cox16	chrI	3207482	3209724	+	protein_coding	0.0276680641960624	0.433868526868511	0.284054536289177	0.639331285905442
cox18	chrIII	1793277	1794669	-	protein_coding	0.0219220602856658	0.120905108469902	0.151169273610578	0.403507961925287
cox19	chrIII	568462	569900	-	protein_coding	0.016039109631787	0.231110973801285	0.168519900743173	0.679065959666203
cox24	chrI	4763020	4764222	+	protein_coding	0.0265075813564153	0.15032881216605	0.0396327792599433	1.87598810399334
cox7	chrII	1715140	1715436	-	protein_coding	0.0263610625036865	0.147435246317928	0.193400890203968	1.89646415202703
cox8	chrI	3042749	3043380	-	protein_coding	0.0291941378141129	0.103151565415716	0.157766538113983	0.929100158082409
cox9	chrIII	1042384	1043131	-	protein_coding	0.0132049183182974	0.0415553022669332	0.00935076081071925	1.63331199129853
coy1	chrIII	479644	482327	+	protein_coding	0.0173061639099516	0.140701756989284	0.219946184588541	1.5474138381476
cpd1	chrI	1993568	1996196	+	protein_coding	0.028369617122239	0.137175260043336	0.214833081448691	1.99289287851979
cph1	chrI	799341	800981	+	protein_coding	0.0281339644291452	0.0939439985454168	0.11564350897127	1.37489662042683
cph1-antisense	chrI	799485	800012	-	ncRNA	0.0227479253501558	0.0876779626312481	0.23066553364092	1.79289287191651
cpp1	chrI	3592994	3596453	-	protein_coding	0.0324587133933531	0.0814347537411781	0.203266257322182	3.49523942114773
crb2	chrII	4210933	4213577	+	protein_coding	0.0377905716901508	0.238913563968215	0.240263797913791	0.609913714636914
crb3	chrI	2310271	2311973	-	protein_coding	0.0184984388606869	0.163079169288584	0.00208800628658697	1.21298958695652
crm1	chrI	2803886	2808253	+	protein_coding	0.0236994188501418	0.203976298411705	0.165520124666378	3.35683276293794
crn1	chrI	1032085	1034167	+	protein_coding	0.0280358786170983	0.127001566873052	0.232590900912765	3.25526874951969
crn1-antisense	chrI	1031904	1033018	-	ncRNA	0.0255833443606369	0.0969647908711666	0.0569229017702748	1.53623055139138
crp79	chrI	1792433	1794994	-	protein_coding	0.015689333431549	0.0385558869170211	0.205688871946399	6.09083961919172
crp79-antisense	chrI	1792464	1795648	+	ncRNA	0.015230336363424	0.0433170362466337	0.142149197404417	4.46242342022613
crs1	chrII	3452323	3453406	-	protein_coding	0.0366546618647459	3.52142859848557	0.221664445237173	0.93812875854109
csc4	chrI	4276925	4278035	-	protein_coding	0.0171767885806824	0.0826101775674769	0.236756609111839	1.2516167231982
csi1	chrII	3461272	3463865	+	protein_coding	0.0224815865073202	0.118614529315109	0.0452059480714413	1.36304088015812
csi2	chrI	5361612	5364085	-	protein_coding	0.0163946870683881	0.166514030284531	0.152057248108674	0.703438463708047
csk1	chrI	648301	649393	-	protein_coding	0.0201096293872208	0.273169296401494	0.294992817097686	0.598697622710623
csl4	chrIII	2279333	2280286	+	protein_coding	0.025051870729122	0.126915901861399	0.00151287262107761	2.66487943074502
csm1	chrI	5286053	5287290	+	protein_coding	0.0207048604203965	0.144450686956007	0.250447209975332	0.681987504648343
csn1	chrII	4027314	4029873	-	protein_coding	0.015863384981032	0.1362239327989	0.161052866200271	0.841518832258695
csn2	chrI	1272557	1274662	-	protein_coding	0.0144596538213559	0.138718178373351	0.159829293923537	0.888861880285036
csn3	chrI	979482	981161	-	protein_coding	0.0335805213030439	0.194631829583508	0.0183926033442653	0.328166863460393
csn71	chrI	4989725	4991010	-	protein_coding	0.00836921855298578	0.0574892943313996	0.27284024675223	0.46447424688716
csr102	chrI	588543	590751	+	protein_coding	0.0270197858093218	0.175900804369408	0.208412459715636	2.78858434646739
css1	chrII	2783948	2786109	-	protein_coding	0.0284565467833099	0.0682246965516687	0.27182314262257	1.06356530333179
csx1	chrI	3570007	3572345	-	protein_coding	0.0429122485673672	0.090707389368356	0.0415790932991633	2.50070226561163
cta3	chrII	607214	611989	+	protein_coding	0.0302717432907271	0.203797184745256	0.274696788793954	1.66246239492147
cta5	chrI	5106559	5113025	+	protein_coding	0.0185043955256721	0.128327749008033	0.0373331459310658	0.668773146806372
ctf1	chrII	4006607	4008054	-	protein_coding	0.0319172437686609	0.0943231717949937	0.150976210894015	1.15070024101589
ctf8-antisense	chrI	5219594	5220187	+	ncRNA	0.0197649572649573	0.16309218950064	0.162377808437343	0.730250795952783
cti1	chrIII	2041086	2042711	+	protein_coding	0.0264313764863238	0.244808076860326	0.208208431853316	2.08246828784615
cti6	chrII	514147	515953	+	protein_coding	0.0413566827602031	0.239193138077543	0.178745577207473	0.987615129983389
ctp1-antisense	chrIII	1358647	1360719	+	ncRNA	0.0371149764776626	0.853574708120163	0.216300691165197	1.49014079210907
ctr4	chrIII	818302	819361	+	protein_coding	0.0268125773863939	0.38213283236601	0.239262426703415	1.73226125897073
ctr5	chrI	3635293	3636572	+	protein_coding	0.0207647921826665	0.111113813024866	0.0784821091784368	0.783711996286161
cts1	chrI	1211195	1213553	-	protein_coding	0.0255382501145213	0.0623554895721646	0.24679877627938	4.49189990606446
ctu1	chrII	2581919	2583104	+	protein_coding	0.00374833501240712	0.193302323216918	0.216477009291183	0.793157032700422
ctu2	chrII	1700751	1702122	-	protein_coding	0.0308728145801588	0.121540557837396	0.25148275288255	0.762141241976659
cue1	chrIII	445088	446630	+	protein_coding	0.0462826825985826	0.134678009846398	0.104965808981855	0.988843835603113
cuf1	chrI	407714	409872	-	protein_coding	0.0128063840727836	0.101877745220674	0.102990937481648	0.96189659592215
cuf2	chrIII	1532126	1532753	+	protein_coding	0.0104166666666667	0.120375038646915	0.0872282867931802	1.13371441666667
cul3	chrI	485723	488811	-	protein_coding	0.0226992104417302	0.227095240672968	0.220373504038782	1.00360505391839
cum1	chrI	754932	755637	-	protein_coding	0.0259454860650096	0.107659262471248	0.225384066166905	4.12717123368794
cut1	chrIII	643347	649578	+	protein_coding	0.0314496124347209	0.195154917537443	0.281142777863186	1.12173523932756
cut11	chrI	3037689	3039659	+	protein_coding	0.0226628289378623	0.0798873073327528	0.200398481944229	1.41021509568528
cut12	chrII	541153	543168	+	protein_coding	0.0335317703797041	0.184851904648768	0.268483215263355	0.647539483002481
cut14	chrII	2877687	2881553	-	protein_coding	0.0192799259696665	0.0725760459576895	0.230273365351045	2.76460753653647
cut15	chrIII	549555	552266	-	protein_coding	0.0241447371240267	0.080448015189501	0.231437610659482	2.33427860568056
cut20	chrI	4041809	4044613	-	protein_coding	0.0283300941195678	0.1869797600697	0.133656912303638	0.69713757275321
cut3	chrII	1002263	1006688	-	protein_coding	0.0204868659672359	0.122916620432564	0.283569230527646	2.12900862909605
cut3-antisense	chrI	485606	487008	+	ncRNA	0.0249185144065316	0.36254264491098	0.214343208316339	1.12975994775321
cut3-antisense-2	chrI	485703	486330	+	ncRNA	0.0253747619086884	0.422839350332408	0.251510814659196	1.56977568500797
cut4	chrII	390925	396037	+	protein_coding	0.0252525091553648	0.059582800143201	0.293871489036717	2.47407064930556
cut7	chrI	4306511	4310340	-	protein_coding	0.0204880855672895	0.135612071930296	0.0187897531468254	0.892484042439279
cwf10	chrII	4052563	4055979	+	protein_coding	0.0321233545543318	0.0860555475913995	0.085053131228782	1.66729993471897
cwf10-antisense	chrII	4054164	4055996	-	ncRNA	0.0274081721599284	0.0791653874923796	0.0663278838295653	1.97275025218341
cwf12	chrII	2793140	2794328	-	protein_coding	0.039679449522066	0.141460088296674	0.298758948180819	2.09333811763468
cwf14	chrII	2343566	2347300	+	protein_coding	0.0229465348643309	0.0807493629319389	0.235576542697575	1.33834697422335
cwf15	chrII	1040988	1042032	-	protein_coding	0.0282297642795871	0.102110613364173	0.0467156062252108	1.95350727155172
cwf16	chrI	1488610	1489774	-	protein_coding	0.0196972518645498	0.131534869649736	0.05568883147899	1.34707655025773
cwf18	chrIII	2404643	2405884	-	protein_coding	0.0190049334273034	0.100352658086036	0.195620640186128	0.82691722280419
cwf19	chrI	1101685	1103890	-	protein_coding	0.0488926065736428	0.180742276638358	0.177065491040673	1.12776047437642
cwf19-antisense	chrI	1101649	1103816	+	ncRNA	0.0466465950454674	0.180719413925873	0.149799071331383	1.15481744139363
cwf2	chrI	1439245	1440658	-	protein_coding	0.0292113708467679	0.104389525206952	0.25635607468579	1.29737829953999
cwf20-antisense	chrIII	1150712	1151843	+	ncRNA	0.0220174017054443	1.05860271867045	0.285418437489702	0.738625152519894
cwf21	chrI	2562477	2564277	-	protein_coding	0.0164289104119099	0.137016804558146	0.0128208712510416	1.37989139583333
cwf22	chrII	3037824	3040813	+	protein_coding	0.024866948645056	0.0762579837966436	0.192491041905018	1.51634170224155
cwf23	chrIII	523960	525001	+	protein_coding	0.0477411986101428	0.230685638154981	0.0925349298920895	1.214861493756
cwf25	chrII	1008690	1010162	-	protein_coding	0.0291345850105529	0.219996264571091	0.127263765469025	2.3810003014606
cwf26	chrIII	2163164	2164505	+	protein_coding	0.0297260710898308	0.12376971540974	0.0911159742260682	1.00775335365399
cwf28	chrII	3991612	3993019	-	protein_coding	0.0260751440199227	0.0577820612962119	0.070256100056118	1.59551892288557
cwf28-antisense	chrII	3991620	3993214	+	ncRNA	0.0275833375372171	0.0557628787575911	0.0421153055776077	1.43760190150565
cwf29	chrII	3548811	3549913	-	protein_coding	0.0187684401863367	0.302166087388282	0.0594036507148605	1.63617447912886
cwf3	chrII	3870710	3873758	-	protein_coding	0.0239652435924461	0.13840694634542	0.209428984919819	1.2146613976378
cwf4	chrII	3770856	3773191	-	protein_coding	0.0296042193465219	0.0889444207088372	0.201312675291418	1.50415531466809
cwf5	chrIII	1186393	1187568	-	protein_coding	0.0276210218085475	0.265754159768793	0.0398807190568604	1.11040503319149
cwf7	chrII	1577407	1578049	-	protein_coding	0.0238829639190235	0.285249793217535	0.119401555659479	3.42556502492212
cwg2	chrI	3327940	3329476	-	protein_coding	0.0248561118800137	0.101561148705878	0.258380264240017	1.03239492171224
cwh43	chrI	3110201	3113396	+	protein_coding	0.0220839724294178	0.0585209926770279	0.249324570342396	4.30758866244131
cwp1	chrI	1864551	1865819	-	protein_coding	0.0113704075244567	0.209242565214508	0.148066647973713	1.49405488288644
cxr1	chrII	3835397	3837278	-	protein_coding	0.0382482581433886	0.124884584971044	0.202970179133671	1.2293059800638
cyc3	chrII	3976620	3978355	+	protein_coding	0.030474036174804	0.252815085343034	0.240100099530602	1.64744471757925
cyk3	chrI	1976754	1982206	-	protein_coding	0.0265997756892586	0.132891945949498	0.207983833402785	1.51238330456713
cyp3	chrII	1103600	1105088	-	protein_coding	0.0298504515685661	0.161579238782709	0.125325966294636	0.839419393817204
cyp3-antisense	chrII	1104134	1104949	+	ncRNA	0.056818324758802	0.284020287621983	0.203345746292983	0.348403693251534
cyp8	chrI	4254965	4257641	-	protein_coding	0.0285520567305031	0.09475966031348	0.0388350276433375	1.60451472384155
cyp9	chrIII	300014	302380	-	protein_coding	0.0341483425207732	0.0998001973443864	0.159350719125214	1.29594633083263
cys11	chrII	847930	849485	+	protein_coding	0.0315282463058868	0.11468496984006	0.185906480780067	2.06272689212219
cyt2	chrI	3039688	3040577	-	protein_coding	0.030505631074518	0.0982627658429015	0.137560837933432	2.59018016816648
dad2	chrI	2785159	2786344	-	protein_coding	0.0359617639742724	0.237080891713044	0.170522705643749	0.409772867932489
dad4	chrII	4005063	4006493	-	protein_coding	0.0185416396235138	0.169055828128471	0.0664105322129143	1.3519347486014
dad5	chrIII	1669944	1671551	-	protein_coding	0.0626126126126126	0.935049930131897	0.20094998090428	0.706103536092097
dal1	chrI	4049307	4050971	+	protein_coding	0.00899155489319424	0.370902063258751	0.156281485830342	0.271119251051683
dal52	chrII	315526	317629	+	protein_coding	0.0234974818943121	0.103245378360586	0.0285879419694909	0.549440243580599
dap1	chrI	4155465	4156320	+	protein_coding	0.0210649390056201	0.108454077726167	0.259523899128036	1.69815007076023
dar2	chrIII	322506	326767	+	protein_coding	0.0176606817361288	0.478165504064439	0.269292129415284	0.908556358425252
dbl1	chrIII	832066	833537	-	protein_coding	0.0427012572710802	0.102579925356924	0.0573743699446806	0.94428830353501
dbl2	chrIII	310158	312895	+	protein_coding	0.0315507770618636	0.159108014185759	0.0288928457816969	0.720382580836682
dbl3	chrII	2219430	2220322	-	protein_coding	0.032185487008404	0.141426337154242	0.19259411978636	0.591934656390134
dbl5	chrIII	223353	225756	-	protein_coding	0.0244867708275996	0.285111016979067	0.281709508046728	1.09459306876821
dbl7	chrII	1260914	1262364	-	protein_coding	0.048394190508032	0.182081882661263	0.284245076944792	0.599139523448276
dbl8	chrII	2557150	2563210	-	protein_coding	0.0223309328982615	0.103879278310632	0.137929752442549	1.57374735466172
dbp10	chrI	399462	402266	-	protein_coding	0.0348407828260465	0.168372765491202	0.145045932701909	1.12091840834522
dbp5	chrII	2464269	2466047	-	protein_coding	0.0184517738840998	0.064838764958556	0.104570715457618	5.07485301293588
dbp7	chrII	2258786	2261031	+	protein_coding	0.0245375008204633	0.478624611379378	0.0669921656724277	0.714793324832962
dbp8	chrII	4310179	4311822	-	protein_coding	0.0406687398373212	0.336784529120003	0.222583648440437	0.876452284996957
dbp9	chrIII	2332688	2334958	-	protein_coding	0.0143251176511933	0.18655834901485	0.0750935743055118	1.06297146013216
dcc1	chrI	417823	419996	-	protein_coding	0.0359992510421355	0.604909720862336	0.246042754209953	0.953853296824666
dcd1	chrII	3456962	3460381	-	protein_coding	0.0232139226359072	0.100248556361119	0.198229044398113	2.49704499495467
dcp1	chrII	3996528	3997467	+	protein_coding	0.0181181118735704	0.392378215654078	0.112693216740105	0.426740178913738
dcp2	chrI	2462202	2465087	-	protein_coding	0.0217405742161098	0.0758846949831728	0.194983951998414	1.79618436421144
dcr1	chrIII	1504949	1510574	-	protein_coding	0.0224878057853353	0.118369070371001	0.218521488049621	1.76923020217778
ddx27	chrI	1115899	1118412	-	protein_coding	0.0306727135298564	0.0878132290162347	0.0941488550910049	1.39601577109033
deg1	chrI	4162277	4164207	+	protein_coding	0.0266625988954086	0.139844425704895	0.0492594864749033	0.56910187357513
dep1	chrII	3799185	3801120	-	protein_coding	0.0443048409513957	0.162923073546502	0.206048597861402	0.934603648449612
der1	chrII	2509332	2510505	-	protein_coding	0.0127562128078182	0.0746164574616457	0.165211864763212	0.815965118499574
dfg10	chrI	2622360	2623585	+	protein_coding	0.0186505984587637	0.122648272285647	0.188862252671339	0.954686849795918
dfp1	chrIII	1214010	1216438	+	protein_coding	0.0220677040753037	0.0757709125729054	0.104667856463152	2.9320455217257
dfr1	chrIII	1855307	1857115	+	protein_coding	0.034069483561839	0.102617940267856	0.0119714317284872	4.27260196211283
dga1	chrIII	215297	217099	+	protein_coding	0.0225564730519715	0.126368170486764	0.23489465334576	1.44943301748058
dhc1	chrI	4622166	4635111	-	protein_coding	0.0278095934170321	0.467560772610494	0.220456973113116	2.26652939171495
dhc1-antisense	chrI	4625840	4627501	+	ncRNA	0.0216540546390916	0.473097633832076	0.244915220572307	1.94065877679109
dhd1	chrI	2914746	2920279	-	protein_coding	0.022410819747719	0.0534822800544725	0.197315155710611	1.98057097239292
dhp1	chrI	3356144	3361083	-	protein_coding	0.0309025227499315	0.0930563457689053	0.140625851372193	2.02301794265033
dhx29	chrII	2246288	2251304	+	protein_coding	0.0163329977076996	0.104228161605637	0.143113989655794	1.37955446800239
dia4	chrI	4162367	4165940	-	protein_coding	0.0321073361848873	0.155574025043298	0.0340119180606431	0.621375069689337
did2	chrII	3752317	3753680	+	protein_coding	0.0262989677900759	0.195572872310225	0.0764148490174379	0.939602588774761
did2-antisense	chrII	3752375	3753612	-	ncRNA	0.0262346608747324	0.187611330950303	0.160576799805874	1.0401502069523
did4	chrI	2674837	2676012	-	protein_coding	0.0320475075377036	0.103607827716066	0.278059909274009	2.29464449957447
dim1	chrIII	877804	878728	-	protein_coding	0.0142054040470927	0.207630208333333	0.120083103189086	0.707563064935065
dip2	chrII	1290498	1293435	+	protein_coding	0.0329005572829077	0.139461949989309	0.21313940231471	1.42342499233912
dis1	chrIII	342151	346242	+	protein_coding	0.0670885962544837	0.199358726677014	0.265872555196997	1.22881107938157
dis1-antisense	chrIII	342960	346745	-	ncRNA	0.0672595263032898	0.191983277456585	0.252060270174464	1.31411924722589
dis1-antisense-2	chrIII	343079	346451	-	ncRNA	0.0681982951272505	0.190574992070964	0.258703087853634	1.45561361158066
dis2	chrII	3173165	3175376	-	protein_coding	0.0180330060080061	0.0717536782484545	0.0302101771235858	2.34512256829489
dis3	chrII	3970898	3974218	+	protein_coding	0.0231881043702277	0.0885383793034488	0.125395928992842	1.95568963493976
dis32	chrI	4270892	4274158	-	protein_coding	0.0232164529111466	0.162746636869288	0.0829534177260715	1.2581413455297
dlc1	chrI	2788022	2788718	+	protein_coding	0.0131610141827287	0.0367479338842975	0.144236107171078	2.99241315373563
dlc2	chrI	3896266	3897252	-	protein_coding	0.0342365300725326	0.229927485993742	0.141986073575394	0.587920455628803
dli1	chrI	4737481	4738962	-	protein_coding	0.0551537070524412	2.59540755218616	0.268093053931449	0.320012519918974
dlp1	chrI	4068498	4069929	+	protein_coding	0.0199753328621093	0.29142989640893	0.039540357005736	0.936633919986024
dml1	chrI	4640549	4642326	-	protein_coding	0.0291886510701842	0.063581635420123	0.137859094834391	0.992053682048396
dna2	chrII	3592291	3597002	-	protein_coding	0.0298709136743645	0.294836884344828	0.130177563384086	0.991247274145617
dnf1	chrI	1010343	1015415	-	protein_coding	0.0290119938700812	0.122775937034124	0.0956806464439548	1.65940641655166
dni2	chrII	1184427	1185324	+	protein_coding	0.0237475788076283	1.61079914729119	0.0552041575674029	1.70625820373467
dnm1	chrII	2458816	2461775	-	protein_coding	0.02646288589123	0.0669412747198587	0.260051592764007	2.89352283964177
doa10	chrII	4167478	4171911	+	protein_coding	0.0271658018096021	0.0964547090577379	0.18530060602262	1.79242355334988
dot2	chrII	1245920	1247116	-	protein_coding	0.0544011141587608	0.120286966198879	0.0822879498110829	0.840228406563545
dpb2	chrII	3656748	3658973	-	protein_coding	0.036057095473706	0.144048042500745	0.12225686563084	1.00189449460674
dpb3	chrI	2345981	2347368	-	protein_coding	0.0194762492810744	0.0810021724720586	0.0933845197991032	1.12014696665465
dpb4	chrII	1285965	1287121	+	protein_coding	0.00841069960237613	0.170659305351154	0.206070219111179	0.998689753243945
dph1	chrI	3369709	3371384	+	protein_coding	0.0291191017193908	0.0713567032363261	0.221543879270397	4.27997092567164
dph2	chrII	3329701	3331727	+	protein_coding	0.0191730417269713	0.291841190408782	0.294943358474147	0.771447420286278
dph3	chrI	2854405	2855688	-	protein_coding	0.0115713943555148	0.343396908172931	0.221059474898225	0.774467740452065
dph4	chrI	3892009	3892831	-	protein_coding	0.0328648549207678	0.236436234121	0.187734408989163	1.195545388382
dph4-antisense	chrI	3892032	3892999	+	ncRNA	0.0285209136141501	0.222504193651512	0.188772608391091	1.14093116416753
dph5	chrIII	2102587	2103817	+	protein_coding	0.0254815861093928	0.100979666714906	0.272638995033562	1.71444289695122
dpm1	chrI	3014389	3018849	-	protein_coding	0.0195711384993921	0.155414830477558	0.184758555314055	1.42858604254484
dps1	chrII	684100	685682	+	protein_coding	0.0312451600711017	0.158943132479085	0.0896073754291967	0.647967451011378
dre4	chrI	425631	427415	+	protein_coding	0.0158069258682765	0.220608569210173	0.29340484321935	0.946824216367713
dsc1	chrII	652950	655450	-	protein_coding	0.019743842364532	0.0594962856346765	0.0204713125612331	1.5904733822
dsc2	chrI	3186322	3188100	-	protein_coding	0.0262132580935281	0.100819242514015	0.0580125428262327	0.922649046681665
dsc3	chrI	2113811	2114930	+	protein_coding	0.0345809725481219	0.0779633162293523	0.0462916057633748	1.67863218141198
dsc4	chrI	5372018	5373807	+	protein_coding	0.0324300041281173	0.201559406097801	0.0942442947143137	1.31037361892119
dsh1	chrII	423269	425446	-	protein_coding	0.0304647974427944	0.219347977277688	0.0713739481971688	1.10986923461185
dsk1	chrII	824805	827995	-	protein_coding	0.0417055854551961	0.210080866297121	0.208125524621656	1.37953023103448
dss4	chrII	3137541	3138228	+	protein_coding	0.013502724842931	0.33090928679164	0.0522589091093427	0.337384477074236
dus1	chrII	2389462	2390997	+	protein_coding	0.029760033911623	0.0901007254517413	0.209502051399734	0.849418355211726
dus2	chrII	1108615	1110598	+	protein_coding	0.0337074828867837	0.401312671513305	0.0109444742653283	0.940505661497731
dus3	chrI	4429631	4431741	+	protein_coding	0.0310969116711424	0.0966243520546196	0.204318830910357	1.46934398684834
dut1	chrI	2678518	2679209	-	protein_coding	0.0286458767962348	0.127576666762831	0.163798037739644	2.3108851841534
eaf1	chrIII	1860094	1862041	-	protein_coding	0.0286853887119511	0.0942268895813359	0.00400966774885184	1.2931229423472
eaf6	chrI	2748833	2749765	+	protein_coding	0.0118933008494279	0.0707868503893522	0.283852283786663	0.693596143508584
eaf7	chrII	4259812	4261487	-	protein_coding	0.0158531158334968	0.272970988318999	0.168377356945433	0.714188648358209
ebp2-antisense	chrI	2012668	2013458	-	ncRNA	0.0208118460746729	0.106200958672228	0.162466275561424	4.23097403386076
ebs1	chrII	1734240	1738362	+	protein_coding	0.021621333099438	0.0637097899025872	0.200883998530799	1.4563422331999
ecl1	chrIII	2354974	2358570	-	protein_coding	0.0222211547933603	0.130667235854931	0.025188753456346	1.24290278343993
ecl3	chrII	4441340	4441609	-	protein_coding	0.00588235294117647	0.164363230130865	0.156677121532935	0.733314581784387
ecm14	chrII	1042110	1044142	-	protein_coding	0.023885743575406	0.0719342296146057	0.218144187856879	2.1822062566437
ecm29	chrI	4754862	4760226	+	protein_coding	0.0207825633997887	0.0799292903158259	0.11213935249904	2.54549219183445
ecm31	chrI	160977	161822	-	protein_coding	0.0488234621245946	0.190378220498702	0.146306801280053	0.82308018816568
edc3	chrII	2092551	2095975	-	protein_coding	0.018659135895853	0.179949354890651	0.259852873341972	1.78791818260806
efc25	chrII	2739656	2743519	+	protein_coding	0.0488130152737239	0.412610772436565	0.0957832873955405	1.00799050252395
efg1	chrI	345234	347735	-	protein_coding	0.0262818355721687	0.313270672942589	0.0711132551460144	0.999429456717313
efg1-antisense	chrI	345363	346322	+	ncRNA	0.0211942050562602	0.416486735347497	0.188441124554039	1.34950555161627
efm3	chrI	3466459	3470168	+	protein_coding	0.0247439216670767	0.115209222308015	0.281992673822501	1.33781912921273
egt2	chrII	215522	218682	-	protein_coding	0.0217696240567684	0.076143337401143	0.02711949674926	4.11013112167721
eif21	chrII	3418840	3421189	+	protein_coding	0.0234516956787094	0.075090088415394	0.216681705734151	2.92206655864198
eki1	chrI	2315455	2318318	-	protein_coding	0.0228528617532767	0.311785602832494	0.287234282093581	1.54235893031785
elf1	chrI	2079070	2082533	-	protein_coding	0.024974858608468	0.0755695017736476	0.084663955905198	3.65688870083742
elg1	chrII	649865	652980	+	protein_coding	0.0294298398813411	0.220612644585714	0.284278503309686	1.28031586051364
ell1	chrII	2028610	2031173	-	protein_coding	0.0468740740943332	0.177018570318852	0.131393068799393	1.12442758544674
elp2	chrIII	1008448	1011121	+	protein_coding	0.0564061150302332	0.273711097628513	0.12538528021517	1.28158815123457
elp4	chrIII	1462986	1464422	-	protein_coding	0.0266055236858574	1.59642595199677	0.143299035379944	0.839717712221449
elp5	chrII	2082409	2083748	-	protein_coding	0.0376578516316374	0.37146261163244	0.274573523791343	0.778638222554145
elp6	chrII	1864777	1865654	-	protein_coding	0.0303322099181512	0.132202062984858	0.282334820438772	1.86856565279361
emc5	chrI	3790912	3791756	+	protein_coding	0.0174868576333011	0.329468576403121	0.238849723545459	0.876583986670616
eme1	chrI	3296334	3300116	-	protein_coding	0.0339320458305716	0.152802983706314	0.0741148209508023	2.30517351355103
emp24	chrIII	930468	931984	+	protein_coding	0.0174936038754105	0.0352075892093985	0.00526985620560865	2.28911991705145
emp70	chrII	3520244	3522574	+	protein_coding	0.0243522803523529	0.0575556981062913	0.0549547355582131	1.62654789216738
end3	chrII	1758096	1760517	-	protein_coding	0.0289466300431213	0.173212529361212	0.157892139378875	1.59105381732755
end4	chrI	3134962	3138666	+	protein_coding	0.0271058046208043	0.0884401033934178	0.216481287538223	2.5995645649973
end4-antisense	chrI	3137359	3138684	-	ncRNA	0.0260430056466121	0.0971042379585848	0.242375653466744	2.61914683867925
eng1	chrI	998686	1002361	+	protein_coding	0.0336834270095704	0.551823485896387	0.25862561517368	1.70873685156463
enp1	chrII	3742371	3744092	+	protein_coding	0.0272380878386628	0.12622928473344	0.0671260742519361	1.59092993768158
enp2	chrIII	127209	129460	+	protein_coding	0.027421492730939	0.14679896829155	0.135322676190345	1.58165477310084
ent1	chrIII	1571465	1574440	-	protein_coding	0.0249978519673804	0.058455698263413	0.133529084558843	4.68064693218487
ent3	chrIII	272670	274787	-	protein_coding	0.0283557589230675	0.109369493924487	0.099365011896357	3.56118004215871
eos1	chrI	1279573	1280325	+	protein_coding	0.0174731182795699	0.354439039221648	0.176208037687919	0.473226544547872
epe1	chrIII	1431048	1435036	-	protein_coding	0.0275418909615969	0.111750147997587	0.188433711811456	0.753390869044634
epl1	chrIII	2188083	2192048	-	protein_coding	0.03018329193807	0.203309251609633	0.0691026825590334	0.902340359773014
epl1-antisense	chrIII	2190355	2191129	+	ncRNA	0.0119903405443335	0.30267095396511	0.17178055284219	1.35906169444444
erb1	chrII	2714249	2716786	-	protein_coding	0.0323487866832969	0.246694328799679	0.119548752499852	1.62636860386283
erd1	chrI	498878	500674	-	protein_coding	0.027046783625731	0.204124255226499	0.137814982854209	0.514402026030067
erd2	chrII	3679604	3681133	+	protein_coding	0.0204587045465985	0.130502359404752	0.280571822536981	1.28241807096141
erf2	chrII	1865821	1867734	-	protein_coding	0.0178830933279813	0.0976106256068803	0.0793350344614742	0.898504309330894
erg1	chrII	892162	894361	+	protein_coding	0.036289870851183	0.0859931571763529	0.0862301040809249	2.17935652842201
erg27	chrII	1110817	1112435	+	protein_coding	0.019261350558822	0.108137049153666	0.0437303410315189	1.00669666996292
erg27-antisense	chrII	1110897	1112356	-	ncRNA	0.0177645107642684	0.0985641710098589	0.0771986727393786	1.19814755620288
erg28	chrII	1047238	1048402	+	protein_coding	0.0132774440467625	0.118544303366579	0.191788579270414	3.28245906679553
erg32	chrII	1324193	1325832	-	protein_coding	0.0265425937478339	0.0638272065497101	0.267965943018774	1.77210581574131
erg4	chrI	4826601	4828141	-	protein_coding	0.0300172113673258	0.0747596201282885	0.189418800401162	1.68520287224026
erg7	chrI	2292636	2295220	-	protein_coding	0.029494558514393	0.141616485140979	0.230176221876715	1.70067883958978
erg8	chrI	1638544	1641241	-	protein_coding	0.0308288895395192	0.295565849432494	0.157461416668033	1.25011731164257
erh1	chrI	4066258	4066971	-	protein_coding	0.0106194264451145	0.264816454519661	0.287965761240052	0.716133785413745
eri1	chrII	1320595	1323215	+	protein_coding	0.0329421197713175	0.191534505784914	0.138185237414533	0.785416741507634
erj5	chrI	3326830	3329028	+	protein_coding	0.02759369925709	0.0574943757530094	0.0866986849114353	2.06566304208371
ero11	chrII	2720540	2722662	-	protein_coding	0.01629472330726	0.0678796264438165	0.0236413956579572	3.33087901295947
ero12	chrIII	1758944	1763118	-	protein_coding	0.0308205179179862	0.107366540531576	0.0715996753730415	1.90010031780067
erp2	chrI	1767372	1768645	+	protein_coding	0.0173927191952348	0.0606774831244997	0.242350357465742	4.30474056343284
ers1	chrIII	801149	804543	+	protein_coding	0.0314770957123625	0.42026555845268	0.246091981640782	0.425014011343547
erv1	chrI	5393499	5394534	+	protein_coding	0.0136441757486301	0.111669799733377	0.176001612412738	0.596123847342995
erv14	chrI	4639678	4640813	+	protein_coding	0.0101674641148325	0.0203498478922208	0.0777704201411793	0.589442078193833
erv41	chrII	2582992	2584300	-	protein_coding	0.0288756065229712	0.0958859894204695	0.0466805698815047	1.32271391972477
esf1	chrII	1059368	1061635	-	protein_coding	0.0334765763691193	0.446806920429165	0.110956310401935	1.37614913189237
esf2	chrII	1844942	1850285	+	protein_coding	0.0296620198677213	0.0732391239257713	0.261802983758883	2.15260574358974
eso1	chrII	4276864	4279656	-	protein_coding	0.0170025919199953	0.161182744948459	0.0960247744806993	1.25768219126074
est1	chrII	2988592	2990276	+	protein_coding	0.0139263499264563	0.774484174352897	0.0784352522260483	0.402714719566508
eta2	chrI	3002057	3003766	+	protein_coding	0.0310370466374259	0.517299249195226	0.178490516560761	2.80884234449971
eta2-antisense	chrI	3001750	3004335	-	ncRNA	0.0310173077431851	0.525218693087141	0.170494587792899	2.19634133945841
eta2-antisense-2	chrI	3001825	3003103	-	ncRNA	0.0329624043390435	1.1921928821588	0.201205928731502	1.68184282042254
eta2-antisense-3	chrI	3002834	3003255	-	ncRNA	0.0412140260902646	0.418778343522681	0.239549555459403	3.79416949465558
eta2-antisense-4	chrI	3002976	3003758	-	ncRNA	0.0277457413667396	0.158080020901369	0.137362031771225	4.33192649200767
etf2	chrI	2773786	2774994	-	protein_coding	0.025070441829783	0.0979205116070531	0.197379330108463	3.62233452297185
eti1	chrI	329810	332816	-	protein_coding	0.0248450677229747	0.114703121176984	0.262440932299484	0.904798969727212
etp1	chrI	5036954	5039150	-	protein_coding	0.0436400829677979	0.259657277344181	0.254347582556203	2.51099568499545
etr1	chrI	5177808	5179736	+	protein_coding	0.0357773587729485	0.115301722740054	0.171636853558424	2.85509239782158
exg2	chrI	4591855	4593567	+	protein_coding	0.0446855797278795	0.125886993109165	0.00152692594888969	1.05831323452103
exg2-antisense	chrI	4591803	4593532	-	ncRNA	0.0475209596279747	0.12637278450336	0.0444044569053589	1.05587322035859
exg3	chrII	2974778	2976604	+	protein_coding	0.0380187811093784	0.294018883680305	0.0117768760782087	1.55624397877875
exg3-antisense	chrII	2975053	2976498	-	ncRNA	0.0384213795208397	0.280738386983944	0.0261986787970552	1.71555461799308
exo1	chrII	2545502	2547971	+	protein_coding	0.0250637598016238	0.104323344350584	0.270320767850295	3.6255414172742
exo1-antisense	chrII	2545090	2546359	-	ncRNA	0.0227392422427787	0.156306274829198	0.133067890978769	2.41978332308905
exo2	chrI	1778445	1782740	+	protein_coding	0.0206563636879301	0.0781120203234297	0.268637461161367	3.27101571041909
exo5	chrII	2772768	2774447	+	protein_coding	0.0188813646606861	0.156650823503963	0.114421416980762	0.41399431372841
exo70	chrII	417141	419867	+	protein_coding	0.0264002946094625	0.250878893854899	0.119513492424894	0.770035959280998
exo84	chrI	1321922	1324634	-	protein_coding	0.0217976897721241	0.382347805523016	0.181066895641421	1.45535314306785
fab1	chrII	2651580	2659459	-	protein_coding	0.0253685958749217	0.0938432499341901	0.0411987026627865	2.10399417340399
faf1	chrI	2831474	2832797	-	protein_coding	0.0325383345611307	0.133094780043607	0.0652227543461525	1.24461060090703
fal1-antisense	chrI	271077	272457	+	ncRNA	0.0242050266797088	0.18527575662631	0.0555414307886929	1.65216581032609
fan1	chrII	1010348	1013231	-	protein_coding	0.031471090224685	0.886401458380893	0.0333999694529687	0.535233176725633
fan1-antisense	chrII	1010239	1011278	+	ncRNA	0.0285283152849281	1.26767366660701	0.00359189498938506	0.591030219923003
fap1	chrII	586279	588261	+	protein_coding	0.0458981274904821	0.233034457133917	0.0448541315491535	0.751652423814329
fap7	chrIII	2202723	2204133	-	protein_coding	0.0388398523133726	0.190124267823927	0.238088680562888	0.666940478546099
far10	chrII	1859004	1861332	-	protein_coding	0.0170705267098191	0.161923092166538	0.068386070930584	0.928897869952749
far11	chrII	1326004	1328707	-	protein_coding	0.0510403331134991	0.179604150024657	0.155692158015359	0.622958890029597
fbh1	chrII	2733136	2736084	+	protein_coding	0.0234759419667679	0.112725701755968	0.132783086016915	0.703989318690638
fbp1	chrII	197660	199474	-	protein_coding	0.0284858921444457	0.12559094453944	0.00713884546771688	1.66118128803749
fbp1-antisense	chrII	197369	200995	+	ncRNA	0.0327271453663018	0.184787465799141	0.0374375158247573	0.96431052323497
fcf2	chrI	3145867	3146559	+	protein_coding	0.0307801569546536	0.186265771880235	0.237782395666983	3.64080806105491
fcp1	chrI	4890740	4893805	-	protein_coding	0.0293472884493149	0.133779435406893	0.267197133305133	2.34019414967374
fep1	chrI	442201	445721	+	protein_coding	0.0312425420996342	0.100889025944044	0.187478790989922	1.57014406803977
fes1	chrII	3990414	3991685	+	protein_coding	0.0146591288905376	0.19102290480217	0.111314333350227	3.02955004189614
fet4	chrII	327424	331064	-	protein_coding	0.0990170109884053	0.890731096314853	0.230634613824454	0.431400080906593
fet5	chrI	5373996	5375153	-	protein_coding	0.0310456475959373	0.169186440677966	0.2241320232092	0.915322326058773
fft1	chrI	1411624	1415165	-	protein_coding	0.0250441313642142	0.25725800492354	0.133837226273726	1.11152833465123
fft2	chrIII	182768	186998	-	protein_coding	0.0256324453425162	0.0681467538605264	0.140661719162305	2.35473175242317
fft3	chrI	2098195	2101876	-	protein_coding	0.0235420667735359	0.0753564519126844	0.029277181335079	2.18194919349362
fhl1	chrI	3639860	3642338	+	protein_coding	0.0267328673457206	0.0642519949626262	0.0580236041020537	2.37597437681598
fhn1	chrII	525509	528544	+	protein_coding	0.0426252259693716	0.253122877021944	0.0462367517562519	17.4173289663097
fib1	chrII	2982427	2983735	-	protein_coding	0.043715935304966	0.139699315035837	0.048216762185957	2.10871429376911
fic1	chrII	1543492	1544843	-	protein_coding	0.0421735629858195	0.250297536703513	0.0463642001507914	0.829152675610659
fim1	chrII	3106242	3108847	-	protein_coding	0.0244720978073027	0.0567486685559875	0.139004404307991	3.37128791497121
fis1	chrII	1757520	1759229	+	protein_coding	0.0244672508605644	0.135894622614876	0.0671106752356012	2.00742780514921
fkbp39	chrII	4064502	4065960	+	protein_coding	0.0298956303140331	0.125754413927867	0.135382263549188	4.11742510322359
fkh1	chrII	631697	632706	-	protein_coding	0.0218358853625626	0.050290354801633	0.0437959174553419	1.40446449033697
fma1	chrII	2678672	2680283	+	protein_coding	0.0249514555621191	0.0757965515591983	0.246423804547534	2.20048254624457
fma2	chrII	2207697	2209436	+	protein_coding	0.0279742005241352	0.185913174785661	0.23796124190433	4.28074721635998
fmc1	chrI	3202780	3203137	+	protein_coding	0.00738916256157635	0.231432413193071	0.244079921052089	0.519014411064426
fmd2	chrII	172378	174315	+	protein_coding	0.049711887671938	0.158369483662341	0.0869894187207418	0.653824137971089
fmd2-antisense	chrII	172716	174355	-	ncRNA	0.0485523548328852	0.164785201284159	0.0949057983034139	0.760683312843197
fmd3	chrIII	1596549	1599028	-	protein_coding	0.0213994224318643	0.152406003403992	0.203876472951248	0.473455369100444
fml1	chrI	1470851	1476275	+	protein_coding	0.0272880377356212	0.18383497837772	0.279066053793217	1.34859533955568
fml2	chrI	2116487	2120279	+	protein_coding	0.0235342527550303	0.295659491322267	0.13657511707066	0.809911266811709
fmn1	chrIII	1985203	1986034	-	protein_coding	0.027254717351222	0.123149673498621	0.0227708185045842	1.17563266155235
fnx2	chrII	2668034	2670240	-	protein_coding	0.0416991511997553	0.110830788709317	0.125800265649148	0.551759217135086
fol1	chrII	1063950	1066654	+	protein_coding	0.0193787218204069	0.115312011692665	0.2336858782635	1.28462185900518
fol2	chrI	1776500	1777371	+	protein_coding	0.0211159831822033	0.200510681027885	0.0535207703263443	1.67601154764638
fol3	chrI	511350	513382	+	protein_coding	0.028992709881056	0.132082869301828	0.158650160230579	0.697337840059055
for3	chrIII	1002762	1008167	+	protein_coding	0.0291010670865789	0.1328337178723	0.244714539602091	1.96808517016651
fps1	chrI	1338365	1339942	-	protein_coding	0.0175160020871829	0.0369286855265495	0.259224910732993	4.5577328291059
fra2	chrI	3658390	3659824	+	protein_coding	0.0364339537923082	0.158311110458457	0.02109775804625	0.996444774232915
fra3	chrIII	1156111	1156556	+	protein_coding	0.0263706492386992	0.0752701683840161	0.219569050585472	1.54932621235955
frg1	chrII	2023299	2025187	+	protein_coding	0.0364854746930219	0.321059441031112	0.122711223540157	0.450864313029661
frp1	chrII	160357	162497	-	protein_coding	0.0253761014399312	0.117975020781946	0.18151153465981	0.926890101518692
frs1	chrI	4098246	4100284	-	protein_coding	0.0265861564741014	0.0632844827171956	0.138925104274675	4.3033885686948
frs2	chrI	3171544	3173424	-	protein_coding	0.023979091095022	0.0597537446765881	0.132067864051016	2.75437804162234
fsc1	chrI	899283	902080	-	protein_coding	0.0179987073070281	0.0824560171230497	0.209234965268314	1.07613747381123
fsv1	chrI	1313236	1314511	-	protein_coding	0.00942357128353657	0.271806269389267	0.0788270719240362	0.685356016666667
fta2	chrI	2190850	2193879	+	protein_coding	0.0263251898481215	0.13755023258509	0.133368068867197	1.23500016160449
fta5	chrI	99871	101431	+	protein_coding	0.024074974342354	0.181285822769653	0.035913909054104	0.767267223878205
fta5-antisense	chrI	99046	101140	-	ncRNA	0.0270007459505541	0.169388533769387	0.0806430582792064	0.563320523161414
fta6	chrI	4782047	4782273	-	protein_coding	0.0501265728538456	0.668669613299646	0.226961053487173	1.17403883075221
ftp105	chrI	1786379	1790355	+	protein_coding	0.0351626048819245	0.0763379278742876	0.151926785261236	1.22939804118461
fub1	chrI	3732274	3733363	+	protein_coding	0.0346129232709769	0.283964924226552	0.194391189048479	0.370301807162534
fur4	chrI	1841908	1843995	-	protein_coding	0.0286468335253702	0.165181141650852	0.0747589819649885	0.796941074868232
fus1	chrI	4813111	4817790	-	protein_coding	0.0342919082201752	0.865720931610762	0.0982207377064337	1.74574977212011
fus1-antisense	chrI	4814239	4817443	+	ncRNA	0.0422778863967938	0.964045436186812	0.0664190353508432	1.76070035861423
fyv7	chrI	3654213	3654875	+	protein_coding	0.0259106322149225	0.103949572678918	0.096432222366736	2.12943480664653
gaa1	chrI	1816490	1818558	+	protein_coding	0.0176844386465811	0.0648567282292546	0.07825333463494	0.976190368230174
gab1	chrI	4967939	4969888	+	protein_coding	0.017447024064553	0.0722468005561808	0.142653625905545	1.03046507875834
gad8	chrIII	912457	915238	+	protein_coding	0.0305150668441307	0.159057235148307	0.114003405239205	1.10296220882776
gaf1	chrIII	1665533	1669788	-	protein_coding	0.0517020937834486	1.16879565509435	0.0680920346894611	3.34007977420682
gal1	chrII	4488322	4490271	+	protein_coding	0.0148886892086664	0.0568521509440764	0.0684785797924974	1.42554514302206
gal1-antisense	chrII	4488684	4489829	-	ncRNA	0.0135977065231438	0.0464728012626014	0.113922960946135	1.98415484934498
gal10	chrII	4484023	4487569	-	protein_coding	0.0112312441935032	0.0790027851368793	0.290625143084411	0.309205195642978
gap1	chrII	942688	948223	-	protein_coding	0.0302269241160527	0.123703667417552	0.143559711963813	1.97438201120145
gar2	chrI	1897448	1899491	+	protein_coding	0.0545819632025007	0.350525490410263	0.244980293002825	4.15448516091532
gar2-antisense	chrI	1897289	1898926	-	ncRNA	0.054906045131608	0.330222845092623	0.277100403269912	4.85616821151497
gas5	chrI	5306742	5309063	-	protein_coding	0.0311353666946792	0.0751570916684464	0.0512135263336745	2.11273384769496
gbs1	chrIII	1025389	1027919	+	protein_coding	0.019800586505386	0.151223930151534	0.0431359324897152	2.20797069397233
gcd10	chrII	265305	267229	+	protein_coding	0.0336212960520531	0.224521788894708	0.0538707832498509	0.818358405535343
gcn1	chrI	2219135	2227378	-	protein_coding	0.0303482236417304	0.0710287414498936	0.137942389700947	2.63769809398884
gcn2	chrII	2395941	2401552	+	protein_coding	0.0312342634631774	0.136886095414127	0.107353076620085	1.82725635109606
gcn20	chrII	2054141	2056440	-	protein_coding	0.0186075383699805	0.0430185881672212	0.0174168624175242	2.90879944758591
gcn5	chrI	4973601	4975698	+	protein_coding	0.0224627402980776	0.105969802149231	0.194636164041675	0.730049536838341
gcs1	chrI	683990	686347	+	protein_coding	0.0231402499816639	0.0880309512584286	0.0885019185234825	1.91993197019516
gcs2	chrIII	1895954	1897559	-	protein_coding	0.0277705365404578	0.108509946569666	0.00160110526623744	1.42951278816199
gde1	chrI	3293591	3297452	+	protein_coding	0.0282145916885347	0.088013557965887	0.157797495948757	2.79540087904688
gdh2	chrIII	1332569	1336197	-	protein_coding	0.0288642556536154	0.168356490347584	0.149541757184873	5.38205222181643
gdi1	chrI	2395068	2396905	-	protein_coding	0.0241179627483661	0.0646802567455729	0.0541821685745325	3.18734419093631
gea1	chrII	3875125	3879974	-	protein_coding	0.0275284560955501	0.0869632662466509	0.0779388137933084	2.59036253882244
gef1	chrI	469981	472993	-	protein_coding	0.0238558624446305	0.177498508732419	0.0206417928072392	1.1512025749502
gef3	chrII	2070147	2072679	+	protein_coding	0.0414674974591705	0.266961212615548	0.00734073431573206	0.434884770339652
gem1	chrIII	162907	165664	+	protein_coding	0.0303286022288431	0.107819655775764	0.29298229975412	1.51691276160682
gem7	chrII	2788344	2788887	+	protein_coding	0.0170018455616024	0.0862911095468635	0.164455900663489	1.80673094567219
gep3	chrI	548768	550726	-	protein_coding	0.0251011772117788	0.221443707840661	0.276192370785469	0.943522746552605
gep4	chrIII	1229431	1230662	+	protein_coding	0.0130540183557172	0.509603355655309	0.104457795978894	0.891057766856215
get3	chrI	3636685	3638390	+	protein_coding	0.0184939270594981	0.044828418937201	0.24436042764318	4.33843139912023
gfh1	chrII	3883666	3885727	+	protein_coding	0.0245851087847402	0.118103016570312	0.0632737258200952	1.21521175679282
gga21	chrI	623091	625407	+	protein_coding	0.0361521124207063	0.186323095571389	0.0216919836737112	1.27470528162781
ggc1	chrIII	388657	390514	-	protein_coding	0.0830909139612129	3.06432334569462	0.149243816452388	0.710214511443188
ggc1-antisense	chrIII	388528	389199	+	ncRNA	0.0952229984488049	1.40729438751591	0.0865151394489762	0.688231444113264
ggc1-antisense-2	chrIII	389072	389926	+	ncRNA	0.0762544361198738	3.16736737929864	0.0208095314251192	0.816289262002342
ggt1	chrI	1718920	1721701	+	protein_coding	0.0450772290878279	0.158917326057726	0.0494299164793333	1.036135951726
ggt2	chrI	1256376	1258787	-	protein_coding	0.0292821977354902	0.127983149944149	0.0509273305909705	0.791087660203235
ght1	chrIII	232288	235289	-	protein_coding	0.062642833975193	0.187935099239656	0.203204815597375	0.258616143952016
ght3	chrI	82746	84786	+	protein_coding	0.0283481226439742	0.121647454037863	0.263882306131949	0.856455903063726
ght4	chrII	155751	159570	+	protein_coding	0.0448842482109779	0.229276652344702	0.23455678047856	0.863431244697565
ght5	chrIII	212160	214376	+	protein_coding	0.0361963111382787	0.236805205788664	0.0262179061450873	4.38581961552347
ght6	chrIII	204706	206717	+	protein_coding	0.0272322194053536	0.0966444540310958	0.289910294217567	4.17076709970164
ght6-antisense	chrIII	204633	206912	-	ncRNA	0.0299258399424206	0.100994245062061	0.217996689701088	3.92385562253181
ght8	chrIII	226336	230546	-	protein_coding	0.0440869719987532	0.116858331932155	0.17512066989222	5.96403213705463
gid1	chrIII	1056338	1058386	-	protein_coding	0.021581845353773	0.0474508211368021	0.0888676893612416	2.29209571887207
gid2	chrII	2042152	2044042	-	protein_coding	0.0143843962480652	0.0876126294762055	0.0359855296550272	2.32327226071429
gid5	chrI	4121876	4124737	+	protein_coding	0.0225014339727922	0.0704614375032913	0.0947096132771571	1.33447718883258
gid7	chrI	1643773	1645862	-	protein_coding	0.0287506540141562	0.143049509578565	0.286724964434679	2.70785582072762
gid9	chrII	402509	404213	+	protein_coding	0.0231610527862312	0.148127784137571	0.216634076102713	0.917332659624413
gim1	chrI	3441613	3442297	-	protein_coding	0.0246816290505611	0.416085662571712	0.206699435419929	1.84915213121345
gim6	chrII	1755901	1757290	-	protein_coding	0.0103222988668312	0.328642561385071	0.134443136269061	1.78462098506119
gir2	chrIII	815087	816595	-	protein_coding	0.0408902215495054	0.129331593570846	0.0954884678770782	1.7985636183687
git3	chrIII	1542333	1546161	-	protein_coding	0.04131584675113	0.084678774974071	0.180576513500006	1.30700797831766
git5	chrII	1463829	1465745	+	protein_coding	0.0229927392739274	0.129356164191454	0.20544733017996	0.902566705506263
glc8	chrI	1768709	1770113	-	protein_coding	0.022442133589092	0.0929094012925253	0.0563309687223879	1.07550858885328
gld1	chrI	2174641	2177050	-	protein_coding	0.0442305570978566	0.144053332028719	0.179776789559818	1.84653068939394
gle1	chrII	247207	248977	+	protein_coding	0.0253708254301401	0.115108933715393	0.287129861756773	0.79854000338983
glo2	chrI	1696422	1697726	+	protein_coding	0.0191770914838845	0.0609873381694863	0.198530348699215	3.02364155617331
glo3	chrI	5052522	5054738	-	protein_coding	0.0264338489115814	0.0674561893353268	0.288819093843869	3.57444937229242
gls2	chrI	1799915	1803141	-	protein_coding	0.0258280137033858	0.0990008031306422	0.229420714431019	2.71564620017049
glt1	chrI	3302875	3310369	+	protein_coding	0.029417569915153	0.0598252024430547	0.0457967551440929	6.34672382449293
gly1	chrI	2507707	2509630	-	protein_coding	0.0332989331334734	0.125036787471845	0.178314357673636	4.00941506045242
gma12	chrIII	315827	318784	-	protein_coding	0.0307684361173542	0.182362591345555	0.220198738668819	2.61622897920189
gmh3	chrI	5027605	5030482	-	protein_coding	0.0226603509482555	0.0934064496845113	0.273940773348836	1.47876306812652
gmh4	chrII	1389535	1391667	+	protein_coding	0.024577516945601	0.0658065587301086	0.237680262770248	5.37888284099437
gmh5	chrI	4549809	4551242	+	protein_coding	0.0197752903642357	0.0496219664353162	0.235626286409557	9.46463212124913
gmh6	chrII	4407285	4409733	-	protein_coding	0.0253855184793785	0.990107462871522	0.239424707313049	1.02669323304739
gms2	chrI	324042	325517	-	protein_coding	0.016235162275445	0.0443807904282895	0.145074128850244	1.56330823559322
gna1	chrI	3505109	3505657	+	protein_coding	0.0237288326427671	0.2314873888818	0.0965329055437032	0.721573882755475
gnr1	chrIII	765936	767541	-	protein_coding	0.025647890340544	0.195006090722903	0.090154717181511	0.876209752803738
gnr1-antisense	chrIII	765556	767481	+	ncRNA	0.0250524764312376	0.204564573311625	0.0342100572715785	0.747865096623377
gon7	chrI	2416132	2416772	+	protein_coding	0.019252349206158	0.267774798927614	0.275819785693111	2.04967117773438
gos1	chrI	781348	783419	+	protein_coding	0.0344547552325389	0.159070574349441	0.0323091305222607	0.93806331385804
gpi10	chrIII	878983	881444	-	protein_coding	0.0289248227580479	0.235179625196666	0.241545315285348	0.713403716578627
gpi12	chrI	2705764	2707435	-	protein_coding	0.0540257137280241	1.05495760344032	0.294268200549064	2.32523684530221
gpi13	chrII	1330993	1334064	+	protein_coding	0.0273850907518696	0.0858686908743764	0.0818012256799487	1.57007373103224
gpi13-antisense	chrII	1330705	1331267	-	ncRNA	0.00454545454545455	0.157806156534252	0.0185368707597548	0.467483153469751
gpi14	chrII	3047866	3050504	+	protein_coding	0.0120299934169243	0.0548241543531791	0.227796404472449	1.58094997374905
gpi16	chrII	3900976	3904592	-	protein_coding	0.0246633820684892	0.200811167527475	0.163379031554124	1.21026251597069
gpi2	chrIII	1191599	1193243	-	protein_coding	0.02524668314142	0.104948834662377	0.0216755380503947	0.401490477189781
gpi3	chrII	1282754	1284325	+	protein_coding	0.0173732141438921	0.130756148613291	0.0714535116556691	0.712947823679185
gpi7	chrI	175890	180028	+	protein_coding	0.0310050331606678	0.12097772588308	0.131206137861419	0.839949680461576
gpi7-antisense	chrI	176878	177943	-	ncRNA	0.0270579617251167	0.0781535838391644	0.0927849537478469	1.3041139157277
gpn2	chrI	4667119	4668769	-	protein_coding	0.0219927142280541	0.179483515436645	0.0000288703391318845	1.72148023469697
gpt1	chrII	707511	712426	+	protein_coding	0.0235963836321375	0.0482454374757125	0.147439557679488	4.61569165930824
grc3	chrIII	2183590	2187389	+	protein_coding	0.0227906360743411	0.159748386705704	0.245236930648464	0.944675434522243
grh1	chrI	639545	641680	-	protein_coding	0.0237263597210714	0.421849173883115	0.118022076079112	1.34681473103044
grn1	chrII	3966583	3968193	-	protein_coding	0.0340151538190023	0.10369434948706	0.0693213092462541	1.91792997034162
grx1	chrI	4874165	4875051	+	protein_coding	0.0339037065049736	0.103030606002449	0.159844781859642	5.42408935948081
grx2	chrI	3731077	3732340	+	protein_coding	0.00905288089191477	0.314194587769142	0.0812257306280572	0.561939185471101
grx2-antisense	chrI	3731313	3732279	-	ncRNA	0.00920382771566867	0.307429091988495	0.000663908027975841	0.603964338768116
grx4	chrII	3957094	3958479	+	protein_coding	0.0187054100461922	0.0765068783408803	0.141567602602951	2.88852484584838
gsa1	chrI	2823667	2827612	+	protein_coding	0.0215938010609563	0.112690608270048	0.295203020068465	2.39105785918885
gsf2	chrIII	959199	966014	-	protein_coding	0.0433775943239838	0.218437402805496	0.229773421927608	0.722704075238445
gsk3	chrI	929843	932197	+	protein_coding	0.0234787225646287	0.116726236333293	0.00915603912174064	0.781914566057774
gsk31	chrII	1358544	1361020	+	protein_coding	0.0311778540329191	0.36164674454453	0.145741642922051	1.03540012550485
gst2	chrIII	2294617	2296383	-	protein_coding	0.0338592821695136	0.201379918167878	0.260787137400656	1.30948926627973
gtb1	chrII	2791160	2794184	+	protein_coding	0.0437414675471821	0.120153735009315	0.236566626068843	1.23181346040013
gti1	chrI	377844	384751	-	protein_coding	0.0575762193232482	0.17597773428779	0.175554143838228	0.59727566856088
gtr1	chrII	1053622	1054973	-	protein_coding	0.0105420259641808	0.074853556443366	0.184681917511347	0.89894143430792
gtr2	chrIII	1605061	1606539	+	protein_coding	0.0214092603286262	0.148411723271246	0.0344739452141689	0.974249560893099
gua2	chrI	3733592	3735652	-	protein_coding	0.0259666917853217	0.0670253611723962	0.0144300227165641	4.6831013440534
gud1	chrIII	565688	568197	-	protein_coding	0.0576567076296781	0.147153280739216	0.0403226813854811	1.20981107702272
gwt1	chrI	4671423	4673090	-	protein_coding	0.0206075240216777	0.0944086881689151	0.0164316763891082	0.839339129274145
gyp10	chrII	1241431	1243207	-	protein_coding	0.0259693652195861	0.121667795080117	0.257365829987246	1.12074328730293
gyp2	chrIII	1053669	1056194	-	protein_coding	0.0212395308715934	0.0964060239128147	0.200413155995913	1.65402664316832
gyp3	chrIII	455068	457759	+	protein_coding	0.0257138356998691	0.164161475465243	0.229084633892881	1.67117443738387
gyp51	chrI	5163555	5167012	-	protein_coding	0.0213946164500802	0.159810086203757	0.206347031314067	1.90466583374313
gyp7	chrI	353783	356580	+	protein_coding	0.0352193385699945	0.0842292453789175	0.186476436902151	1.3943881423847
hac1	chrII	1208655	1210856	+	protein_coding	0.0488201757733008	0.177116746079893	0.0790408773749979	1.05279615288505
hal3	chrI	3723774	3725936	+	protein_coding	0.0430619993219792	0.119720804852219	0.0615554514418897	2.84063305677613
hal4	chrI	5113913	5116750	-	protein_coding	0.0368493206400103	0.199004743170906	0.285089697344183	3.86201860266126
hap2	chrIII	660740	661264	-	protein_coding	0.032971060280551	0.254756364984094	0.14580625982782	1.10204322614504
has1	chrI	4217218	4219400	-	protein_coding	0.0234484824548485	0.0617588271833263	0.203792247598265	2.15057617014207
hat1	chrI	1030125	1031941	+	protein_coding	0.0187139319433082	0.201170050863947	0.129043243271625	0.924023765693833
hba1	chrII	2518726	2521126	-	protein_coding	0.0351218708500509	0.167827767653025	0.169070768337322	2.41504762020833
hbs1	chrII	2594358	2596452	+	protein_coding	0.0180817773982551	0.199406434246763	0.133410701877435	1.26534127913085
hcr1	chrI	1441967	1443260	-	protein_coding	0.00951251100239082	0.0788333040465345	0.232583632482415	1.90485951991493
hdd1	chrIII	438715	439928	-	protein_coding	0.0248963954241312	0.155969510861996	0.0628626553692404	1.57662038602638
hem12	chrIII	1166304	1168277	+	protein_coding	0.016140895122413	0.29168631830579	0.195638044694025	1.23582357704004
hem13	chrI	966164	967591	+	protein_coding	0.0510645981312663	0.199009767354938	0.104555337378159	1.33422259740715
hem15	chrIII	148547	150823	-	protein_coding	0.0281589084327285	0.228372049973217	0.296713445630973	0.321211530755712
hem2	chrI	2783547	2785086	-	protein_coding	0.0168785950277755	0.0607257914574988	0.0288454346151941	1.81537766406758
hem3	chrI	231311	233488	+	protein_coding	0.0364146162682994	0.135172267837145	0.116927215679489	1.38479465939366
her2	chrII	926760	928797	+	protein_coding	0.0298155994315193	0.261955602476368	0.245469256537813	0.943545749018164
hfl1	chrI	1108485	1110686	+	protein_coding	0.0400776513420467	0.138000812385494	0.142862008864833	1.35646857133121
hgh1	chrI	5153823	5155228	+	protein_coding	0.0443834902049846	0.216207046016932	0.20659902151776	1.16452734822064
hhf2	chrII	1364189	1365043	-	protein_coding	0.0113809502770506	0.038482540865264	0.14234620324487	5.7856782470726
hhf3-antisense	chrII	3529599	3530978	-	ncRNA	0.0191082783369255	0.0402082440911566	0.267978306104035	3.02950684680928
hhp2	chrI	1048957	1051136	+	protein_coding	0.0241823836834142	0.0522681617244263	0.115925125055432	1.23535735865076
hht2	chrII	1365041	1365818	+	protein_coding	0.0188353785126984	0.0937461407565692	0.274131513809376	7.59896253861004
hif2	chrIII	194371	196528	+	protein_coding	0.0197972086289613	0.058700065386893	0.125428427371361	2.04345646731572
hip1	chrII	3774138	3777499	-	protein_coding	0.0400295156146555	0.182955086217096	0.120923100371495	1.77740153570366
hip3	chrII	3777660	3783478	-	protein_coding	0.0241462637414081	0.0666438470404374	0.164857669472503	1.66067125279306
hip4	chrII	658624	660231	+	protein_coding	0.0451791393289975	0.219668791224879	0.199908655298444	0.953539338207841
his2	chrII	2159853	2161291	+	protein_coding	0.0226545956493586	0.0722691249622453	0.237974534478384	2.60325395132128
his3	chrII	1488036	1489773	-	protein_coding	0.0244529222134089	0.0656417333162537	0.0169499402668987	3.76556292141623
his4	chrII	3581989	3583918	-	protein_coding	0.0379460222356378	0.0976288104470634	0.210194230120491	4.27708805520995
his7	chrII	2040733	2042218	-	protein_coding	0.0263013183802745	0.0778230997160055	0.234359344573104	6.21336044545455
hit1	chrI	4871939	4873024	-	protein_coding	0.0305136728688688	0.915623951292008	0.100036783222475	0.511498303686636
hmg1	chrIII	1561184	1565491	+	protein_coding	0.0327261076662756	0.0668654420634989	0.0513562812225173	1.80097120518923
hmo1	chrII	1589259	1590907	+	protein_coding	0.0288175467873889	0.0884471468325568	0.202482921526617	3.3401223434466
hmt1	chrIII	1914756	1917707	-	protein_coding	0.0233490202183541	0.108060011387251	0.1689489916374	3.33512601745171
hmt2	chrII	2589004	2590955	-	protein_coding	0.0295263943358153	0.0605328444079365	0.206945249750836	6.30080282688365
hnt1	chrIII	1792660	1793343	-	protein_coding	0.0394502647290751	0.376500037413248	0.0694535749986198	1.10717447218155
hnt3	chrIII	1970754	1973851	-	protein_coding	0.0291054889486991	0.109837913765085	0.179451382722597	1.18878195221182
hob1	chrII	2420263	2422468	-	protein_coding	0.0210764730155294	0.0715921274821834	0.185324769927792	3.1240093324263
hop1	chrII	3472319	3474169	+	protein_coding	0.0132094161831071	0.661935444091624	0.188685196548409	1.10558156675676
hop1-antisense	chrII	3472409	3474227	-	ncRNA	0.0131155932688	0.597999974872302	0.228501260067356	1.24149417147965
hpt1	chrI	2155374	2156694	-	protein_coding	0.0232024701474035	0.214249461229007	0.227003231888917	1.38227524299242
hpz1	chrII	2958679	2960389	-	protein_coding	0.0376119096447675	0.571487249168521	0.202776156653693	0.658896983333333
hpz2	chrI	2184654	2185990	-	protein_coding	0.131952435749904	0.466950510716423	0.128756172569851	0.390498990082335
hrd1	chrII	3306390	3308685	-	protein_coding	0.0232002679585448	0.0899962170568702	0.140093735266607	1.01431329684096
hrd3	chrII	1581815	1584320	-	protein_coding	0.0304647817327392	0.0950248379805007	0.0089925997367454	1.10267043223553
hrf1	chrII	3272841	3275183	+	protein_coding	0.0302387394138229	0.0686636560677705	0.0619583245718104	2.67984100064048
hri1	chrI	4818012	4820749	-	protein_coding	0.0312328388582696	0.142316978633376	0.18076625119571	0.896048955425649
hri2	chrI	954279	956707	-	protein_coding	0.0287746397902702	0.379513364950054	0.237195287087812	1.40048479190692
hrk1	chrI	1034296	1035992	+	protein_coding	0.0273623282602872	0.124238806353776	0.263134096911264	4.08680893278302
hrp1	chrI	2194820	2199471	+	protein_coding	0.0311184879658014	0.199405285340262	0.261808599220704	2.13778995076328
hrp1-antisense	chrI	2196440	2199126	-	ncRNA	0.0323707060534855	0.209933670593408	0.217060092919309	2.44079223082651
hrp3	chrI	5377829	5382913	+	protein_coding	0.0391791492067173	0.130076133298064	0.158211863917813	2.04596238660504
hrq1	chrI	4113673	4117261	-	protein_coding	0.0252617299759393	0.135805227567111	0.182769639165394	1.33616084594482
hrr1	chrIII	2029261	2034205	+	protein_coding	0.0325761377383104	0.159649413602075	0.158636476075707	1.1384307961165
hse1	chrII	1074057	1075953	+	protein_coding	0.0239571842884686	0.189190191950021	0.0894153703141996	0.978983933544304
hsf1	chrI	5059273	5062056	+	protein_coding	0.0271847154899518	0.0836980183598168	0.100570831628727	2.56233394798778
hsk1	chrII	3197060	3199233	-	protein_coding	0.0271814533650282	0.139605560867173	0.236763008572586	0.767405333410032
hsp10	chrIII	1194996	1195816	-	protein_coding	0.0222641052721496	0.0647355408417159	0.0888336969837477	6.50915422896342
hsp3104	chrI	130148	131268	+	protein_coding	0.0357635033813928	0.212759750037645	0.182226925606795	0.793943166071429
hst2	chrIII	1328990	1330790	+	protein_coding	0.0334509293971934	0.482043297655449	0.234282606127551	1.02078777097222
hst4	chrI	2192037	2193656	-	protein_coding	0.0282701233198895	0.123454581125899	0.202346292557048	1.92951043699815
hta2	chrI	4052446	4053397	-	protein_coding	0.0216757188537735	0.0516950336112537	0.141324227765733	6.51300027471083
htd2	chrII	3535262	3536935	-	protein_coding	0.0263183206290427	0.127012769118032	0.0561692219320104	0.535456068888225
hub1	chrII	243966	245183	-	protein_coding	0.0457763345180564	0.789147475134549	0.204611878711237	0.597067802588332
hul5	chrI	1546286	1550081	+	protein_coding	0.0246715322505872	0.200017681494095	0.294896389998563	1.18823686370224
hus1	chrI	4820987	4822706	-	protein_coding	0.0379356766026236	0.411455594655449	0.21883590411706	0.445892239237929
hut1	chrII	618428	621873	-	protein_coding	0.0177627736006543	0.072162504235532	0.136821148935025	1.60178629412192
idh2	chrII	491874	493812	-	protein_coding	0.0157249204960628	0.04897950664808	0.121560728547977	2.03601058681631
idi1	chrII	406839	407908	+	protein_coding	0.0240525459195536	0.0851626994844816	0.286891011412164	1.51849773316183
idn1	chrI	2276859	2278109	+	protein_coding	0.0293522780133046	0.167480116821255	0.0553539600956296	2.3641800584
idp1	chrI	3231335	3232976	+	protein_coding	0.0241943124819171	0.114880596179662	0.231948154340222	4.58218201614869
iec3	chrIII	1041344	1042150	+	protein_coding	0.0225071099105164	0.172038375973304	0.259114373708867	0.976485595533499
iec5	chrI	3321855	3323689	+	protein_coding	0.0260101366474283	0.152694545770367	0.210648945124183	1.59238871864776
ies2	chrI	2418661	2419945	-	protein_coding	0.0285423766162933	0.0651269005915528	0.285487283924277	2.9355153892134
ilv1	chrII	976926	979390	+	protein_coding	0.0231302816160359	0.105065061394547	0.0293901486935993	3.90178239174107
ilv6	chrII	2210047	2211918	+	protein_coding	0.0351262653649091	0.106200865492779	0.101998762413496	2.35186391475147
ima1	chrIII	1888103	1891959	-	protein_coding	0.0278989883865781	0.391919319563972	0.0231052876139023	1.16762782611515
ime4	chrI	746537	748971	-	protein_coding	0.0639182497524084	0.284608240610098	0.147096669676722	0.280171164646672
img2	chrI	590691	592152	+	protein_coding	0.0186317158540154	0.339516486565553	0.190139235557768	0.675218580082136
img2-antisense	chrI	590784	592586	-	ncRNA	0.0130734816190436	0.278934250345194	0.18915970977311	0.793985324223085
iml1	chrII	3948910	3953924	-	protein_coding	0.040585535591085	0.110008540433826	0.13914929307221	1.02387921729158
imp3	chrI	5218789	5219613	-	protein_coding	0.025375659567836	0.0913359362968466	0.0321632137361664	0.821698266080097
imp4	chrI	2474620	2475765	+	protein_coding	0.0359398132446755	0.0994305795956144	0.163690138783054	1.72850255829694
imt2	chrIII	2007921	2010840	-	protein_coding	0.0427784796625254	0.158337347364579	0.151682828467407	1.19577762161699
imt2-antisense	chrIII	2008071	2009851	+	ncRNA	0.0266988665315009	0.11283930938108	0.154853803811025	0.910274848876405
ino80	chrI	5403181	5408330	+	protein_coding	0.0271642752357104	0.0812521561418223	0.265954087790131	2.46515782273257
inp2	chrII	1660692	1662740	+	protein_coding	0.0237872184278002	0.196449026345934	0.214399723741694	0.846288827636719
ins1	chrIII	416157	417706	-	protein_coding	0.014477325786538	0.0524327317318372	0.0697797194820446	1.098958133796
inv1	chrIII	1723393	1726164	+	protein_coding	0.0432103066243162	0.219292189630045	0.0982215697271888	0.899226652562252
ipi1	chrIII	804483	806120	-	protein_coding	0.0272188530685671	0.354158139438366	0.234277839664808	1.49385077535125
ipk1	chrIII	1158148	1160394	+	protein_coding	0.0438466225144003	0.187200809701591	0.0671043996624174	1.42795865817008
iqw1	chrII	3163119	3165902	+	protein_coding	0.0327740656087512	0.383222724093886	0.239165774579823	1.06237883507007
IRC1-R	chrI	3789400	3789948	+	ncRNA	0.097037037037037	5.14285714285714	0.0196418550329596	0.033270927919708
ire1	chrI	1559383	1562894	-	protein_coding	0.0281794903060602	0.148656149527355	0.17750928640051	0.688342616562233
ire1-antisense	chrI	1559881	1561967	+	ncRNA	0.0295569980013569	0.123355352183361	0.0935806296722181	0.733755411673058
irs1	chrII	1369014	1372569	+	protein_coding	0.0220761428630404	0.0469610622097484	0.124477720078414	5.25492215801688
isa1	chrIII	1230674	1231827	-	protein_coding	0.0243975120521199	0.176172877877889	0.158811062024399	3.7081594848222
isa2	chrII	4020198	4021107	+	protein_coding	0.013746507493015	0.0565896113379382	0.122227994730549	0.717411393564356
isd11	chrII	3736597	3737530	-	protein_coding	0.0168233121845153	0.0950658182045043	0.0810304343263235	2.29176009512326
ish1	chrII	2516125	2518792	-	protein_coding	0.0252541634784962	0.0884221355822094	0.14745987285195	3.27708592210349
isp5	chrI	5465377	5468649	+	protein_coding	0.0614884091856524	0.169528690168525	0.179071922042872	0.335180274984719
isp7	chrI	4179961	4183074	-	protein_coding	0.0399868629014113	0.085040185526425	0.234076223943316	2.16024005428847
iss1	chrI	753624	755676	+	protein_coding	0.0265430564473627	0.0736534033695299	0.0189612916302124	3.05743829848928
iss10	chrI	2610966	2613002	+	protein_coding	0.0486100892461644	0.548030386879308	0.0138653479658362	0.751566269032417
iss9	chrII	2965105	2966645	-	protein_coding	0.0201130352083375	0.248540109635222	0.211189038457998	1.43762054967532
ist1	chrIII	1796041	1797445	-	protein_coding	0.0482031130182756	0.219940094137783	0.0898786829523755	0.534892278668091
ist1-antisense	chrIII	1795741	1796894	+	ncRNA	0.0530305904371688	0.134066681312703	0.0567989606605721	1.17570793430182
its3	chrI	4072137	4075036	+	protein_coding	0.0361441242838656	0.113839073196043	0.219892348297673	2.41623573370128
its8	chrII	613331	616647	-	protein_coding	0.0273400104906502	0.102939649125379	0.0245569508310851	2.84329476289204
itt1	chrI	1824570	1826248	+	protein_coding	0.0245664679096865	0.156219595784088	0.194675029217101	1.26222667923123
iwr1	chrI	1593302	1594661	-	protein_coding	0.0288363364581908	0.143218128285461	0.130024261495563	0.774662572479764
iws1	chrII	2380487	2382242	+	protein_coding	0.030304910257707	0.0770122886834065	0.270762719192676	1.72712838518519
iws1-antisense	chrII	2380550	2382306	-	ncRNA	0.0300262560501352	0.0750392024079488	0.282742795170073	1.75343689123007
jmj1	chrI	2525778	2527510	+	protein_coding	0.0447156525840577	0.105509597333079	0.0113578615034841	0.436956631206697
jmj2	chrI	1804548	1806797	-	protein_coding	0.0202357170371754	0.260322857227331	0.117105601236382	0.700270072254335
jmj3	chrII	1520728	1523695	+	protein_coding	0.0318400039213801	0.197069686500445	0.285067251579377	0.983015625716212
jmj4	chrIII	1438134	1439921	+	protein_coding	0.0265079757296214	0.224586948215933	0.215421165798681	1.04401709401231
kap104	chrI	3930533	3934174	-	protein_coding	0.0298003606515031	0.118670491425101	0.143635505029658	3.78713977918154
kap113	chrIII	1296627	1300577	+	protein_coding	0.0380978582449	0.138586112097399	0.0268409170633991	0.643880412721519
kap114	chrI	2373052	2376572	-	protein_coding	0.0267065831771443	0.118133308204174	0.0684082688232136	1.53101603721591
kei1	chrI	4150008	4153031	-	protein_coding	0.0166699674835852	0.162982948194216	0.294905213040921	1.00174452059213
ker1	chrII	3474628	3475659	+	protein_coding	0.0286932669502757	0.722752074427961	0.156194562864326	1.54115701988361
kha1	chrI	1740313	1743699	-	protein_coding	0.025710566197192	0.248996511417136	0.246918137924473	0.729467172401063
kin1	chrII	2694191	2698128	+	protein_coding	0.0281479277623611	0.0732364872155922	0.172299555411237	2.36625821926594
kin17	chrII	2510667	2512567	-	protein_coding	0.0162681507657891	0.103176011248499	0.0385121617696791	0.710312975131579
klp2	chrI	1721899	1724902	+	protein_coding	0.029938414486473	0.243545399689122	0.212440278444928	2.00708354195804
klp5	chrII	1709081	1712119	-	protein_coding	0.0219211378990998	0.0922400198284512	0.0769539795434707	1.6562348859447
klp6	chrII	532193	535263	-	protein_coding	0.0223120310503544	0.107322886346364	0.169125185759627	0.893130571986971
klp8	chrI	4681264	4683244	+	protein_coding	0.016535236439396	0.0697217720974572	0.0297320549762776	1.40423473926768
kms1	chrI	3462282	3465427	+	protein_coding	0.0265991340529846	0.139305747151323	0.00249512172347632	0.879332454054054
kms2	chrII	646936	649028	-	protein_coding	0.032082377055465	0.43144023396747	0.265123580887151	0.5779122458174
knd1	chrI	1301297	1305977	-	protein_coding	0.0171957359192225	0.28725761736151	0.0554707458348905	0.886993554220086
knk1	chrII	679903	682675	-	protein_coding	0.0402529937680271	0.15785328607932	0.125643281837256	1.75222662869769
kri1	chrI	736722	738782	+	protein_coding	0.035324222696987	0.119794032973506	0.191080505571243	1.83575853774272
krp1	chrI	5034187	5036621	-	protein_coding	0.0276311571556073	0.109700608417099	0.225738326788943	1.87583041916598
ksg1	chrIII	2103938	2106412	-	protein_coding	0.0186990263308487	0.0579416217890263	0.0877157812525683	1.54493578354891
lac1	chrII	2684885	2688168	-	protein_coding	0.0192245236032325	0.0798382037759847	0.168906612103746	3.63363662107828
laf1	chrI	5250520	5252325	-	protein_coding	0.0429588614217162	0.107076137721299	0.164466790004641	0.673694454570637
laf2	chrIII	399006	400502	+	protein_coding	0.0385106121948227	0.119757890185906	0.102109282481812	0.421766502005348
lag1	chrI	1087443	1089673	-	protein_coding	0.0312160228126036	0.11388812492766	0.00573258101841412	1.38187746558296
lap2	chrIII	1293804	1296160	-	protein_coding	0.0267782351674126	0.0718022747625241	0.234601688300405	1.45221353660866
lcb2	chrI	4261533	4263964	+	protein_coding	0.0253418553990462	0.0520007777148153	0.0440770490134588	3.35204938029617
lcb4	chrI	2556600	2558444	-	protein_coding	0.0217700766638645	0.340141283840112	0.16494439415018	1.33425925230477
lcf1	chrII	1769946	1772629	+	protein_coding	0.0206401555966978	0.0443331692361534	0.0317310773492138	7.08659179081252
lcl3	chrII	3234645	3235811	-	protein_coding	0.0271359505001984	0.209281484248186	0.237306846978034	1.13450137092624
lcp1	chrI	716874	718168	-	protein_coding	0.0187311530105329	0.107038548029135	0.0183093059067301	0.832028296367852
lcp5	chrI	306764	308031	-	protein_coding	0.0222350599248458	0.245575445149978	0.0233019589414573	0.773555268745067
lem2	chrI	2234262	2236773	+	protein_coding	0.0280905886515251	0.0708379733723691	0.112731651207176	1.20307423207885
leo1	chrII	3052520	3055287	-	protein_coding	0.0287799164359369	0.081069835978287	0.204745209215365	3.83672273879653
leu2	chrI	4439837	4442513	+	protein_coding	0.0251548401822392	0.0647485590478479	0.0882738863183286	5.38712121562033
leu3	chrII	2688416	2690687	-	protein_coding	0.0294643455684985	0.0618235480719717	0.2736816101827	6.70771685061647
lid2	chrII	2863784	2868411	+	protein_coding	0.0344072826493776	0.163863398374134	0.167363491228397	1.88349802944673
lid2-antisense	chrII	2866328	2868277	-	ncRNA	0.0382089628610847	0.17444869233436	0.186281175549855	2.49869975295023
lip2	chrI	4837605	4838626	-	protein_coding	0.00653649465364946	0.102545295124398	0.126154872578707	0.44279858251714
lip5	chrII	1385496	1387679	+	protein_coding	0.0296095425520871	0.178842998897965	0.121824581047312	1.95563453618873
liz1	chrII	3434778	3437306	-	protein_coding	0.0432854176182153	0.149978383219388	0.116606450170511	0.953429777195411
lnp1	chrIII	2155261	2157552	-	protein_coding	0.0361028033124499	0.0740827585930433	0.0562261783545578	1.43915602859014
loc1	chrI	383580	385433	+	protein_coding	0.023267750213858	0.421812788406178	0.14858288949551	0.520376629924447
los1	chrII	3647074	3650172	-	protein_coding	0.0235236028326436	0.128554724233363	0.130754166242017	1.68701165485797
lsb4	chrI	724145	725946	+	protein_coding	0.0355997364082923	0.0767317916198009	0.0654497395167569	2.81920302456968
lsb5	chrII	3762705	3764439	+	protein_coding	0.0115188961852494	0.0839034205231388	0.0576537903125721	1.00678382857555
lsb6	chrI	1681761	1684467	+	protein_coding	0.0280911294588225	0.126097641849851	0.0296628500143531	0.774170581116039
lsc1	chrII	824063	825870	+	protein_coding	0.0322419110030924	0.183952421302621	0.0168732011648679	0.712471412285556
lsd1	chrII	1015936	1019224	-	protein_coding	0.0217586178947619	0.0775283133908129	0.17613105686266	1.60209708188869
lsd2	chrI	446491	450726	+	protein_coding	0.0227855183070608	0.0567772082429745	0.0130628123407239	1.10304451257379
lsg1	chrIII	1161241	1162302	-	protein_coding	0.0177426887383261	0.0967204201645853	0.168090844182737	1.31163222266729
lsk1	chrI	3953832	3956869	+	protein_coding	0.0303218396982177	0.150296263112498	0.238257553764154	1.08446900024695
lsm1	chrII	1284338	1285133	-	protein_coding	0.0261229350893372	0.221958465200105	0.243285128735876	3.48440903113208
lsm2	chrIII	2143949	2145038	-	protein_coding	0.0297844921588453	0.134806171504729	0.0643440420307958	0.609402230716253
lsm4	chrII	3086053	3088940	-	protein_coding	0.0358211942218816	0.135116173631111	0.255727211335956	1.89421933036024
lsm5	chrII	3301282	3302135	+	protein_coding	0.023890866767082	0.104061330435832	0.228160356850364	1.39755464419695
lsm7	chrIII	1818341	1818924	+	protein_coding	0.0131410974260137	0.054445353240435	0.079662659763958	2.76512213250429
lto1	chrIII	1716607	1717542	+	protein_coding	0.0306497599039616	0.757989648033126	0.240039564663602	0.671990173796791
lub1	chrII	3546128	3548655	-	protein_coding	0.0238311036079751	0.274536325622839	0.0892267189163956	1.9751520903245
lys1	chrI	3739076	3743492	-	protein_coding	0.0300708777322824	0.0665639959234009	0.0475311713699228	5.51430028521286
lys12	chrI	2993423	2994929	+	protein_coding	0.0175447031783497	0.0438802099363405	0.0409525977038647	2.16629414525232
lys7	chrI	4496733	4498140	+	protein_coding	0.0491123683183769	0.147393996212824	0.160582513666549	0.515748838130775
mad1	chrII	1274839	1277059	-	protein_coding	0.0205654654243332	0.179254991459214	0.173286795881572	0.731342433783784
mad3	chrIII	997355	998839	+	protein_coding	0.0243629381100266	0.080294277264443	0.126338705195626	1.40131459130728
mae1	chrI	4912237	4914182	+	protein_coding	0.0445142221260884	0.145482460832014	0.0232908397101403	4.61794607442159
mae2	chrIII	275261	277340	-	protein_coding	0.0305174125812921	0.0870481870573713	0.157501190786511	13.0962702895623
mag2-antisense	chrII	2120212	2121384	-	ncRNA	0.0822353047594639	1.53635546641869	0.0404280947751548	0.91006358831058
mak1	chrI	4709727	4715261	+	protein_coding	0.0302071472682906	0.12305808286516	0.200517382036604	2.19497807914709
mak10	chrII	4133665	4138620	+	protein_coding	0.0304927381460809	0.0984971151990895	0.0706827909035721	1.71797585322906
mak16	chrI	953095	954325	+	protein_coding	0.0429696379282351	0.322081967438178	0.144294903315763	1.59787109552846
mak2	chrI	4027002	4034337	+	protein_coding	0.0267723859109876	0.0757350760629674	0.0774297858710216	1.49871330023858
mak3	chrIII	1940336	1947736	+	protein_coding	0.0294426185669868	0.0807832244254519	0.0957408354728742	2.33583839861486
mal1	chrII	151490	155630	+	protein_coding	0.0249945370732792	0.126276487130714	0.233532526603319	1.41883283381643
mal2	chrI	4185113	4187416	+	protein_coding	0.0400088477871006	0.0955434043301159	0.262261761859862	1.06721735041251
mal3	chrI	2243558	2245220	+	protein_coding	0.0294973451996363	0.118733806120697	0.0215134277164694	1.78512683634176
mam1	chrII	2596405	2600854	-	protein_coding	0.0303076082813151	0.0694386043147669	0.256219509509229	3.13294644953922
mam2	chrI	4780224	4781922	+	protein_coding	0.0193273967039805	0.393545991591006	0.22305904779758	3.48039180344523
mam33	chrII	3186348	3187470	+	protein_coding	0.0199737574370223	0.0483872851825613	0.0247192260209462	2.45716435427808
mamRNA	chrII	1307680	1308358	+	ncRNA	0.356178397054964	16.0467639551924	0.289439226360189	11.8247860623156
man1	chrI	5235156	5238388	-	protein_coding	0.0232710111510872	0.105178736296585	0.153618075368459	1.92859531396968
map1	chrI	5292648	5294751	+	protein_coding	0.0377718186250609	0.175576923076923	0.0314958113562463	0.685373869828816
map1-antisense	chrI	5292484	5293268	-	ncRNA	0.0414560161779575	0.241787832715904	0.113506568440218	0.564734925701531
map3	chrI	2833231	2836168	-	protein_coding	0.0397511105567932	0.0818199673394348	0.262220703590852	2.77579959261151
mas2	chrII	2096447	2098039	-	protein_coding	0.0218196931169139	0.137434599806475	0.170919843462559	1.32159307066583
mas2-antisense	chrII	2096190	2096847	+	ncRNA	0.0405385692612907	0.287312708594693	0.234430356386165	1.12210838584475
mat3-Mm	chrII	2132586	2132714	-	protein_coding	0	0.208047292143402	0.162031801371803	0.336239021484375
mbx1	chrII	2357533	2361156	+	protein_coding	0.0408998395484882	0.180047579207915	0.0708934434382352	0.778397145045542
mca1	chrI	2984733	2988911	-	protein_coding	0.028998058223727	0.188928288842518	0.217043030611861	0.913092188906175
mcb1	chrI	906778	908799	+	protein_coding	0.0191107971326452	0.168611302381101	0.13056004762332	1.03149758523008
mcb1-antisense	chrI	906863	908571	-	ncRNA	0.0226221129837703	0.195626589775702	0.139817239647906	0.989423606118267
mcl1	chrI	3283004	3285778	-	protein_coding	0.0315286291194923	0.102596915096915	0.227588113064421	0.77266474648522
mcm2	chrII	1191208	1194204	-	protein_coding	0.0481515192888242	0.11967588769822	0.178563900411306	0.872985623414553
mcm3	chrIII	371443	375325	-	protein_coding	0.0286413501478747	0.346730339764351	0.073874118344806	1.23656359840289
mcm4	chrIII	900327	903425	+	protein_coding	0.0351296189715884	0.102381817059058	0.182544587963388	1.33862430705294
mcm5	chrI	2815646	2820694	+	protein_coding	0.0293410957183309	0.0898459944887963	0.0693336794431277	1.224683275208
mcm6	chrII	3880098	3883065	-	protein_coding	0.0403304325047654	0.11452182794209	0.142197551276495	1.31283102502528
mcp1-antisense	chrI	919783	920837	-	ncRNA	0.0346851846442932	0.131666666666667	0.0716057499935746	0.860765939278937
mcp2	chrIII	386020	388386	-	protein_coding	0.0235493282239678	0.487101881876299	0.242640591647813	4.07866595593829
mcp3	chrI	5074102	5078206	-	protein_coding	0.0383065418076442	2.24400625614923	0.246207183494039	1.29424886312135
mcp3-antisense	chrI	5074150	5077557	+	ncRNA	0.0392436396569906	2.22421920486838	0.266266366687748	1.45099312217493
mcp4	chrII	1928803	1929870	+	protein_coding	0.0356184009717507	0.138960138241322	0.0494424333271906	1.19839390065605
mcp4-antisense	chrII	1928623	1930472	-	ncRNA	0.0321818257537898	0.134940349002849	0.00107303506530464	0.983542312060573
mcp5	chrII	898070	901363	+	protein_coding	0.0421937930000233	2.75928409315528	0.13678570408071	2.74097589341026
mcp5-antisense	chrII	897892	901405	-	ncRNA	0.0414699810167594	2.71378793961107	0.126040635371841	2.59073899387987
mcp5-antisense-2	chrII	900653	901207	-	ncRNA	0.0434614134646634	2.62918997078416	0.00905145763292394	3.24386985198556
mcp6	chrII	429183	430166	-	protein_coding	0.04070023246142	2.84460319609967	0.211584481954413	1.08379060630722
mcp6-antisense	chrII	428944	430390	+	ncRNA	0.0382450062253018	2.65592463764588	0.184560716958166	0.836923843879668
mcp60	chrI	339766	342080	-	protein_coding	0.0327348670367955	0.123316397366442	0.149101797171738	13.3264698942308
mcp60-antisense	chrI	340209	341954	+	ncRNA	0.0334952104381498	0.119893363968024	0.143007145210374	16.3552506744986
mcp7	chrI	578392	579948	+	protein_coding	0.0224043986526649	3.079958829711	0.217129523608614	0.559479366645244
mcs2	chrII	1892961	1894408	+	protein_coding	0.0281176033467276	0.160175209948775	0.15098429265699	0.931172643572909
mcs4	chrII	3557090	3559137	+	protein_coding	0.0456058268554286	0.106499483123558	0.202775171083008	1.07344307327797
mdb1	chrI	2882793	2885542	-	protein_coding	0.0460463838549879	0.205937649085486	0.266744831536593	0.74739741160422
mde2	chrII	3764820	3765709	+	protein_coding	0.0306718234044267	0.189590231788079	0.0310290280577438	1.05050294713161
mde3	chrII	1393454	1395312	+	protein_coding	0.0232049242311757	0.0603413289824951	0.251564763001958	2.54524431862217
mde5	chrI	2538102	2540081	+	protein_coding	0.0192896940915047	0.109345590569053	0.28352020934603	2.88231541990905
mde6	chrI	3696549	3700027	+	protein_coding	0.0321442476153397	0.27714556894589	0.203246676701904	0.380788022714204
mdj1	chrIII	442924	445260	-	protein_coding	0.0223240614075087	0.110563404691623	0.130923993319016	1.59744119991438
mdm10	chrI	2032009	2033308	-	protein_coding	0.00296124573528125	0.23702391264404	0.249659225437596	0.253887773094688
mdm28	chrI	2167170	2168987	+	protein_coding	0.0234043644687899	0.426113410328617	0.237582631518007	1.46041583695652
mdm31	chrI	1935963	1938311	-	protein_coding	0.0386836824674505	0.230964778659445	0.0620998153116198	1.01646112042164
med13	chrI	3095075	3098883	-	protein_coding	0.0256445841464498	0.202327164460665	0.275720391774592	0.996634159204307
med14	chrII	1996006	1999152	-	protein_coding	0.0247867502422967	0.0677966525915325	0.106547497126734	1.18120659806103
med15	chrII	995951	1000175	+	protein_coding	0.0289269919734974	0.119983945581855	0.117495746229349	1.8630791336411
med18	chrI	1503761	1504864	-	protein_coding	0.0197628458498024	0.270676257371419	0.178650564318847	1.23132075906618
med20	chrI	2350014	2351244	+	protein_coding	0.0401418738239081	0.614601003981305	0.183480722002835	0.636695160569106
med31	chrIII	525859	526837	-	protein_coding	0.0185934015149993	0.3763246801659	0.214408376869351	1.23931856186094
med6	chrI	1824486	1827260	-	protein_coding	0.0246664711919073	0.183668728137453	0.0702017602726811	1.00036106533886
med7	chrII	4172385	4175788	+	protein_coding	0.0284179400590875	0.363968830730508	0.0635022833835759	1.56974087518366
med8	chrII	3219316	3222152	+	protein_coding	0.0290582477846474	0.1324048074146	0.0845528470118406	1.24883540223907
mei4	chrII	1473125	1475285	+	protein_coding	0.0441246955354825	3.45454926571858	0.0895954648209887	2.18227504016204
mep33	chrII	1574309	1575648	+	protein_coding	0.0186714701482027	0.0865353887286384	0.0207089250423414	2.92717980507842
mes1	chrI	1498809	1500084	+	protein_coding	0.0236707688442131	0.056826965134913	0.0394586363786622	1.87825054862745
met11	chrI	1656143	1658395	+	protein_coding	0.0280149362623456	0.100734437306713	0.169408111611386	1.28512309780195
met16	chrI	2307438	2308878	+	protein_coding	0.0230300844322382	0.21832163706458	0.253744366083905	1.38840123038194
met17	chrII	465475	467247	+	protein_coding	0.0302027840086841	0.0692083394522385	0.243563594883215	5.17939396501129
met8	chrI	5360356	5361666	-	protein_coding	0.0205207981651569	0.0846498180308129	0.0792281306520771	2.7762947889313
met9	chrI	1143063	1145256	+	protein_coding	0.0378105852269986	0.144067390349237	0.101022826633146	1.23642927291382
meu1-1	chrI	3802551	3804954	+	protein_coding	0.0223336711061645	0.701506530722339	0.246780887104112	2.62781321525177
meu10	chrIII	1866916	1871663	-	protein_coding	0.0226748641862117	0.120468096471528	0.265171523696138	11.7731739751422
meu10-antisense	chrIII	1868057	1869906	+	ncRNA	0.0211640176104508	0.0531878525886527	0.282196046909391	26.8659666371011
meu13	chrI	977709	978637	+	protein_coding	0.0201999717021176	0.91689487296516	0.239055886948619	0.810487654094827
meu14-antisense	chrII	4066172	4067821	-	ncRNA	0.0165418523803406	0.0967066051247711	0.273353354431795	2.07953390858096
meu15	chrIII	708064	709145	+	protein_coding	0.0086667647347259	0.159311765228619	0.150880691616692	0.518006534921369
meu16	chrI	3697473	3700084	-	ncRNA	0.0381115391524781	0.254499590258965	0.17591086618287	0.435027815109154
meu22	chrII	3239038	3242818	-	protein_coding	0.0234116584160264	0.126584867230058	0.000254529415942898	1.41066946441799
meu23	chrIII	98575	99670	-	protein_coding	0.0173398175141177	0.17213208919198	0.126460832416658	2.44404644269406
meu26	chrI	2442589	2443829	+	protein_coding	0.0380941552663618	1.69950531585467	0.246410805248567	1.15198955685484
meu26-antisense	chrI	2442700	2443956	-	ncRNA	0.044390165816061	1.64551023942978	0.230743607136494	1.10634333638535
meu3	chrIII	41985	42728	-	ncRNA	0.0188631986358715	0.101923748406957	0.277690985129255	112.024014317295
meu31	chrI	1081916	1083616	-	protein_coding	0.0133663176625835	0.0758509874213908	0.0673067234438061	1.46503025338235
meu31-antisense	chrI	1081802	1083525	+	ncRNA	0.0117171549586394	0.0746502560441522	0.0802500426983637	1.47041056006965
meu32	chrI	1621639	1622867	-	protein_coding	0.0776314715564382	3.85468935496636	0.177299359638841	0.279427033794788
mfc1-antisense	chrI	2977510	2979357	-	ncRNA	0.0334914611005693	0.248631029986962	0.16092519299159	0.0810128918516513
mfg1-antisense	chrII	2605104	2605868	+	ncRNA	0.0438427125029433	0.536105187229505	0.126060395493573	0.357937221204189
mfm2	chrI	2912762	2913270	-	protein_coding	0.00765327864211769	0.0295034376910973	0.227682175270318	10.3937556176181
mfm3-antisense	chrII	700027	701807	-	ncRNA	0.0258140523476713	0.103247685321876	0.173966303824384	0.924532324578652
mfr1	chrII	194678	195989	+	protein_coding	0.0220250317842019	0.323901804735742	0.105143454683428	1.32567504729214
mfs2	chrI	113950	115962	+	protein_coding	0.0945490070369862	0.239519695185827	0.133214984757197	0.14653394110338
mga2	chrI	4125000	4128805	+	protein_coding	0.0270877102477783	0.0963509071624351	0.184804158358897	2.78470671320631
mgr3	chrI	1611275	1612704	+	protein_coding	0.014456154225161	0.0542078030280611	0.0664555065004616	0.99565089013296
mhf1	chrII	2996302	2997147	+	protein_coding	0.0569068957164949	0.224238891999302	0.167923931991255	0.61722580295858
mhf1-antisense	chrII	2996489	2997159	-	ncRNA	0.0599128540305011	0.283924702058505	0.216870813404698	0.359491489552239
mhf2	chrIII	2100849	2102839	-	protein_coding	0.0268107526519401	0.153129247560939	0.0780745464688874	1.72391803693467
mid2	chrI	4748861	4751456	-	protein_coding	0.0274946620561949	0.0822498107254644	0.191711382919874	3.21054272456647
mik1	chrII	221358	224117	+	protein_coding	0.0178423025106346	0.118094368244177	0.285384154428574	1.22222337722001
mip1	chrI	1517223	1521460	-	protein_coding	0.0347740472806536	0.102511767440725	0.128057496511827	1.94629893043427
mis12	chrII	1137753	1139676	-	protein_coding	0.0256028470204377	0.107206080679455	0.176879007666967	1.89244314820593
mis13	chrII	1154304	1155626	-	protein_coding	0.0408239454532028	0.288287250384025	0.106061307528447	0.566242386535552
mis13-antisense	chrII	1154473	1155774	+	ncRNA	0.0409229608242011	0.326356125781867	0.0580949218099954	0.441357127978478
mis14	chrI	3113452	3114574	-	protein_coding	0.0155666251556663	0.258651645837001	0.109654325034963	0.698371154188948
mis15	chrII	1448815	1450155	-	protein_coding	0.0273904633941254	0.128996026645247	0.201105972980404	0.797510598134328
mis17	chrII	3214158	3215938	+	protein_coding	0.0178640766342379	0.154352831502572	0.199037388106655	0.464363145365169
mis18	chrIII	513931	514810	-	protein_coding	0.0310042903423518	0.208963178294574	0.0239363760846825	0.76313747440273
mis20	chrII	3209353	3211163	+	protein_coding	0.0178335387028117	0.198632369614512	0.242118043802522	0.284229058701657
mis4	chrI	391628	396999	-	protein_coding	0.0288000915314367	0.213817873910952	0.20800846508772	1.970190223841
mis6	chrI	939770	941944	-	protein_coding	0.0311520759890325	0.174831146931634	0.225753201054186	0.466528449977001
mit1	chrII	981944	986422	+	protein_coding	0.0248189161500263	0.140019276883415	0.147724757083636	0.664342895824029
mkh1	chrI	613369	617324	-	protein_coding	0.018529031844574	0.0726545313133072	0.139996603146684	1.60182460872314
mlo2	chrII	1194337	1195711	+	protein_coding	0.0210984080152437	0.266267890309188	0.166045262241988	0.598691020196507
mlo3	chrII	1743968	1744798	-	protein_coding	0.0429835192791896	2.56228506761591	0.22220191038124	3.9271978623494
mmd1	chrI	4635485	4636898	+	protein_coding	0.0443520863150941	0.278459371293001	0.0895174826320948	0.655425045116773
mme1	chrIII	1771217	1773479	+	protein_coding	0.0540304579755021	0.528456305360241	0.0903872374249303	0.470210705570292
mmm1	chrII	1320982	1323310	-	protein_coding	0.0350368641836308	0.181002853058792	0.187658239338772	0.835536294243986
mms1	chrI	593901	597586	-	protein_coding	0.0276210306887799	0.0895486218648076	0.0238011085113299	1.22631198236092
mms19	chrI	3858241	3861822	+	protein_coding	0.0200182024890846	0.169865768050103	0.191226173905968	1.31927053351019
mms2	chrIII	1366181	1367705	+	protein_coding	0.0326661395540174	0.071304592057914	0.138448931655021	0.983800965551181
mni1	chrII	2811798	2813211	-	protein_coding	0.0183576843756354	0.848054041802336	0.187696874479202	1.11795923655343
mns1	chrI	3322678	3324881	-	protein_coding	0.0266448529003534	0.14919111816019	0.102459633525463	1.67484505265547
moa1	chrI	3728516	3729034	-	protein_coding	0.0407832029493751	1.1110474957682	0.116802872211772	0.616074091698842
mob1	chrII	469388	470150	-	protein_coding	0.0242357729153806	0.119635115720264	0.0615552602008322	0.878761796259843
mob2	chrIII	507476	510334	+	protein_coding	0.0361571081951648	0.22663667670284	0.0575584523673408	0.961775559744577
moc3	chrI	991632	994230	-	protein_coding	0.0283110972135362	0.101379233249859	0.0574657706655452	0.914581586605081
mod21	chrI	248579	250983	-	protein_coding	0.0380330508832646	0.501991528580612	0.117827374454545	0.773682431260399
mod5	chrII	793151	796314	+	protein_coding	0.0419767007151385	0.174707333140643	0.0730702442757427	1.04536131267784
mog1	chrIII	2247361	2248273	-	protein_coding	0.0552215130614844	0.654261877363143	0.20010151381924	0.925939942982456
mok11	chrI	4375301	4382775	+	protein_coding	0.0247332421788467	0.0799137247307297	0.246024606509149	2.06752786446347
mok12	chrII	1478007	1486116	-	protein_coding	0.0291121860291197	0.129450375935156	0.261264832465555	0.779753607565668
mok13	chrII	3597571	3604899	+	protein_coding	0.025323339250832	0.0866607331412926	0.156289989239459	2.88961567109034
mok13-antisense	chrII	3597308	3597967	-	ncRNA	0.0101723919742706	0.0843003101623791	0.139416573457623	1.68405004021244
mok14	chrIII	839962	844165	+	protein_coding	0.0214368926739317	0.0521229598179926	0.209415482173387	3.75991786069474
mot1	chrII	2619586	2625951	-	protein_coding	0.0265393942607567	0.0863329451757643	0.150930553147304	3.35659844226237
mpc2	chrI	214093	216962	+	protein_coding	0.0204256657291363	0.0970586860630302	0.0137802235678764	1.24778655115023
mpd2	chrI	4856730	4860090	-	protein_coding	0.0177713972531023	0.0437188361365515	0.0295729337510436	1.95515884412202
mpe1	chrII	3659809	3662598	-	protein_coding	0.0257208399040093	0.150546413113354	0.251409176803153	2.50632426147365
mpg2	chrII	3729706	3731389	+	protein_coding	0.0170380877016648	0.0360901844901311	0.227543358129477	5.63191179129531
mph1	chrII	373692	376292	+	protein_coding	0.0297738904662283	0.153099055256481	0.18244140669681	1.18955531221154
mpn1	chrI	2150624	2151601	+	protein_coding	0.0167499644854261	0.187028524281	0.288992435859131	0.413888296827021
mpp1	chrI	2135951	2138028	+	protein_coding	0.026904981662308	0.182961306234643	0.0793737536588135	2.40926474759268
mpp6	chrI	2890095	2890887	+	protein_coding	0.0256311136908613	0.521495877502945	0.0582933879464912	0.788272524936869
mpr1	chrII	1203084	1206773	+	protein_coding	0.0239103185408208	0.309322900832384	0.21906718646563	1.46293983315262
mra1	chrI	2229963	2231496	-	protein_coding	0.0282647552450229	0.308634163929285	0.0707010667400298	1.41959864791259
mrc1	chrI	4209203	4212453	-	protein_coding	0.0236803936221089	0.203473858293998	0.296200615927361	1.61588989561538
mrc1-antisense	chrI	4209000	4212436	+	ncRNA	0.0238478972312392	0.202435158769706	0.298926592741642	1.54654124810827
mrd1	chrII	1433225	1436127	-	protein_coding	0.0282375032375032	0.187083897393176	0.245257698341305	0.962493245003446
mre11-antisense	chrI	436953	438699	-	ncRNA	0.0256384458781652	0.0734781325184424	0.135967931377889	1.18544695618557
mrf1	chrI	569550	571876	+	protein_coding	0.034213186232152	0.261924866087821	0.0945610310008538	0.801005572226999
mri1	chrII	3867334	3868751	-	protein_coding	0.0259321933262083	0.170660608741104	0.171758061350767	1.04960738373324
mrm1	chrII	4085349	4086593	-	protein_coding	0.0202262588972326	0.642860352264558	0.288575676767307	0.450906811897106
mrm2	chrII	3462585	3464279	-	protein_coding	0.034557321314023	0.145750019603231	0.12002269776159	0.776213570247934
mrp1	chrI	1234451	1234849	+	ncRNA	0.0597064943274928	0.187008381162426	0.226173334657364	47.662596446608
mrp10	chrI	3071584	3072124	-	protein_coding	0.0194622716999903	0.156971237883362	0.0721265810292933	1.9609893287037
mrp4	chrI	3065326	3066303	-	protein_coding	0.0285843811478915	0.108431587298674	0.269653189012522	1.25916309749232
mrp49	chrIII	1787161	1788596	+	protein_coding	0.0159240397113531	0.355721540756506	0.11942780895767	0.373520684146341
mrp5	chrI	2284482	2286132	-	protein_coding	0.035902732046032	0.159238417194017	0.128244225458171	0.99768239469697
mrp7	chrII	2861479	2862839	-	protein_coding	0.016935706603136	0.0737111814547224	0.038930778855248	0.967684594852941
mrpl1	chrI	1791400	1792494	-	protein_coding	0.0199478513594611	0.042627672312074	0.198551614787367	4.83668148834552
mrpl10	chrII	1822936	1823957	+	protein_coding	0.0526574941123696	0.237486370110723	0.189181310933	1.18586286581783
mrpl12	chrIII	1160439	1162316	+	protein_coding	0.0195068071748211	0.116354818374939	0.0122101658554587	1.63259365876399
mrpl1601	chrII	3507523	3509173	-	protein_coding	0.0393690749091417	0.874802100430928	0.265083465269178	1.33683382333333
mrpl1602	chrI	333178	334621	-	protein_coding	0.0180533817338826	0.0485219675627854	0.200894625600374	1.69469420460845
mrpl17	chrIII	2124133	2125769	-	protein_coding	0.0225087412587413	0.184855301841954	0.280521649578332	0.818399009168704
mrpl19	chrI	3205962	3206626	-	protein_coding	0.0267496784117283	0.168234860015682	0.00096930333267509	1.04670067055723
mrpl22	chrIII	2028174	2029226	-	protein_coding	0.0274189841902549	0.11113904612503	0.0578114054850579	2.18167210289924
mrpl23	chrII	4219752	4220616	+	protein_coding	0.0420193298593033	0.160157134399552	0.0825944578747351	0.828153092881944
mrpl24	chrII	2218178	2223157	+	protein_coding	0.0305474859052817	0.18501680000194	0.0123668838257446	0.754283064922675
mrpl28	chrI	2669647	2670368	+	protein_coding	0.010906797496697	0.104716372889345	0.236504971053445	2.46656361373093
mrpl31	chrIII	888629	889295	+	protein_coding	0.0133127101065732	0.105719727315326	0.297012954028372	0.944234913663664
mrpl32	chrII	3907817	3908731	+	protein_coding	0.0135540472422917	0.120649828643704	0.195727184285847	1.32401441411379
mrpl38	chrII	3551267	3551891	+	protein_coding	0.0209698301227981	0.20131930145657	0.296299678528944	0.547744717548077
mrpl39	chrII	2700735	2701592	-	protein_coding	0.0194690265486726	0.125299921073402	0.269427036590811	0.600494078179697
mrpl4	chrIII	461951	462470	+	protein_coding	0.00912509408985906	0.101010655384048	0.0294153121189637	2.32046736464354
mrpl4-antisense	chrIII	461820	462523	-	ncRNA	0.0137892298857103	0.0959911966761282	0.169666839566457	1.74187767247511
mrpl44	chrII	4125818	4126258	+	protein_coding	0.00802856035151202	0.189192785334122	0.0765843556087016	0.784159502840909
mrpl8	chrII	340696	341753	-	protein_coding	0.0403974522558432	0.119747132328386	0.013115801246472	1.60434831338694
mrps12	chrI	2668081	2669009	-	protein_coding	0.0331727038099879	0.174862518026862	0.294627752304845	1.69896979525862
mrps16	chrII	554749	557248	+	protein_coding	0.0522257381358516	0.213616762167885	0.0426279646433245	0.832847880652261
mrps18	chrI	4966990	4968398	-	protein_coding	0.0205475516852641	0.0572794927754754	0.0435787798972896	0.973573905007102
mrps8	chrIII	331480	332651	-	protein_coding	0.0550475649670135	0.143447076062795	0.00131059293806869	1.04220130935098
mrps8-antisense	chrIII	332008	332546	+	ncRNA	0.0654023256163334	0.146635799801184	0.0384689932133971	1.90412767239777
mrs1	chrII	2612912	2615280	-	protein_coding	0.0310118709288906	0.0624920847457513	0.179574223714926	6.0155694954603
mrs2	chrII	3269923	3271782	+	protein_coding	0.0256959314775161	0.261817662388338	0.106382643389734	0.233119899542765
msc1	chrI	1658316	1663346	-	protein_coding	0.0264457941743527	0.151047461610617	0.0738623027338154	1.39818001312127
msd1	chrII	3050553	3051959	+	protein_coding	0.0218999880654016	0.332798848148123	0.00767770113441993	0.584778582681366
msf1	chrIII	314077	315861	-	protein_coding	0.0137477780437825	0.159080393762296	0.0906507855997098	1.02534868806054
msh1	chrI	2169036	2172310	-	protein_coding	0.0413091031349185	0.801928503993078	0.290007417469255	1.1516183239157
msh2	chrII	2343653	2347813	-	protein_coding	0.0220243538635012	0.0822329158244859	0.2467916331248	1.21763668100962
msh6	chrIII	1827452	1831715	-	protein_coding	0.0274742969253086	0.0955556288053508	0.215242127349311	1.63977285896083
msi2	chrII	224297	228689	+	protein_coding	0.0367803195620629	0.385428911272029	0.167787618156821	2.08325801064435
msm1	chrI	4016534	4018850	-	protein_coding	0.0222343686456944	0.182619482893706	0.245224732839096	1.12276776111831
msn5	chrI	3470513	3475033	-	protein_coding	0.028998403435223	0.152287381387046	0.235590217832157	1.7383578704646
mso1	chrI	281774	282745	+	protein_coding	0.0370230229647525	0.100999232327809	0.127315344690619	0.605007322090628
msp1	chrII	3479675	3482664	+	protein_coding	0.0236641453639619	0.0594329116396914	0.272944273317156	3.2205853881733
mss1	chrI	950912	953006	-	protein_coding	0.0329469966251692	0.450772337060883	0.285163891177172	0.979073357330468
mss1-antisense	chrI	951028	952560	+	ncRNA	0.0331746288719473	0.45626915422124	0.241549727503907	1.22881544859661
mss116	chrII	1428700	1430679	+	protein_coding	0.0438352801637185	0.124156957391082	0.0367667929806504	1.41638231632137
mst2	chrI	2363499	2367108	-	protein_coding	0.028921502735847	0.169536682573146	0.292569639319572	1.61164244596841
msw1	chrI	3150082	3156856	+	protein_coding	0.0224629584473801	0.125301831246333	0.0415158196547626	0.940966797165633
msy1	chrIII	618889	623222	+	protein_coding	0.0311856617516777	0.44312144231063	0.226203397984739	2.10822471111239
msy2	chrI	4288009	4291776	-	protein_coding	0.030455989326694	0.251796205381265	0.102726963474465	2.35840907565702
mtd1	chrII	2139698	2141050	+	protein_coding	0.0280275795403267	0.115683229813665	0.113896394285081	0.669480105029586
mtf2	chrI	1492307	1495689	-	protein_coding	0.0162059255280153	0.265045951679766	0.211386995761949	0.484589257909521
mtg1	chrII	2604587	2605899	-	protein_coding	0.0293719446152045	0.560415177081844	0.162201615060198	0.53407215625
mtg2	chrI	5334899	5336422	-	protein_coding	0.0456267331469086	0.0923493537332423	0.190620695207289	0.726912402659225
mti3	chrII	2098755	2099833	+	protein_coding	0.0156439485811302	0.0601634623668741	0.168965660319605	0.886154359461967
mtm1	chrII	2005850	2007600	+	protein_coding	0.0292493884034334	0.0885424824900982	0.148279096936228	0.771966787571429
mto1	chrIII	1679761	1683583	-	protein_coding	0.0325192076320869	0.0953168958591709	0.11049014617876	2.13621252256672
mtr1	chrIII	1325057	1328438	-	protein_coding	0.0277681591791606	0.227359327018728	0.264244887084175	1.53388301833777
mtr10	chrII	1766005	1769138	+	protein_coding	0.0442997946650049	0.0956707784759115	0.182585656766603	1.28466827537504
mtr3	chrII	3886905	3888596	-	protein_coding	0.0228883473903625	0.0583828347025334	0.10083802306835	1.22905165493791
mtr4	chrI	1344924	1348614	-	protein_coding	0.0578496453905798	0.122703955296164	0.0819799002150835	1.48755926158537
mts4	chrII	2851121	2854100	-	protein_coding	0.02627127705794	0.0526411960717165	0.277725796541367	5.46103215558912
mud1	chrI	1139130	1140325	+	protein_coding	0.0445283072603037	0.147612149456316	0.0782142621490233	2.67596629456067
mug1	chrIII	1456203	1457855	+	protein_coding	0.0654328018856696	3.40116128476661	0.155316716192916	0.781529472911622
mug1-antisense	chrIII	1456192	1457784	-	ncRNA	0.0645696808402048	3.49792427867189	0.153906077698152	0.773759826633166
mug100	chrII	1926374	1928346	+	protein_coding	0.00848768763582459	0.129943160824207	0.147668095717182	0.518818231490872
mug105	chrI	2529085	2529901	+	protein_coding	0.0137783697031317	0.265994829218557	0.162093200328125	0.731266099264706
mug108	chrI	5124554	5125643	+	protein_coding	0.0206282506730937	0.15490331478331	0.281969253154656	3.84903236730946
mug109	chrI	3325263	3326138	-	protein_coding	0.0177845894939296	0.301048595078008	0.245748530512164	0.888874093142857
mug111	chrIII	631707	634145	+	protein_coding	0.0223238537850061	0.154868867604296	0.138339660999302	1.59186435992617
mug112	chrIII	1368882	1369259	-	protein_coding	0.0215926567878329	0.188458130856176	0.216075795376472	0.640538582891247
mug113	chrI	2825583	2827013	-	protein_coding	0.0237536316441227	0.149685770203187	0.165657956656271	2.15056196678322
mug114	chrI	2662988	2665035	-	protein_coding	0.0877244363688527	0.200983657254324	0.0844887463361823	0.172775286028334
mug115	chrI	1148131	1152178	-	protein_coding	0.0476555927227035	0.252194567087348	0.260503272852453	0.736400797566098
mug116	chrI	1494670	1495830	+	protein_coding	0.0625557537912578	0.514975609756098	0.29377383179731	0.0728176454741379
mug117	chrIII	1256651	1257493	-	protein_coding	0.0141459070030499	0.222182741116751	0.167966420362143	1.14714744328979
mug121	chrI	434102	435179	-	protein_coding	0.0267154870665574	0.171112349778075	0.195347469954194	0.872481102135562
mug122	chrIII	401899	404951	+	protein_coding	0.0310518814882197	0.0704588573007301	0.0569040654463338	2.64163619503604
mug123	chrIII	698826	700064	+	protein_coding	0.019932583494634	0.110804658944945	0.205707638096286	2.87458584228595
mug125	chrI	1086242	1087505	-	protein_coding	0.0224976639366789	0.0805282648845224	0.0149883549024687	1.04264541330166
mug130	chrI	2860849	2861815	-	protein_coding	0.0261586990398633	0.283919792945004	0.0217122293179196	0.943082128364389
mug131	chrII	4142680	4144248	-	protein_coding	0.0212155717369156	0.0631008945723926	0.117556645452308	2.61761625191327
mug132	chrI	3971564	3974699	-	protein_coding	0.0353039137036931	0.183780476578794	0.0468380250713098	0.473310741866029
mug133	chrI	2262789	2265404	+	protein_coding	0.0302055733742388	0.139149980895707	0.028810241997552	0.265754928202677
mug134	chrI	1238896	1240185	+	protein_coding	0.0298101065958674	0.0792511131461404	0.173010695217646	3.87269758553142
mug135	chrIII	112050	113477	-	protein_coding	0.0418939810280062	0.107799299686401	0.0398237177169192	2.84707560949545
mug135-antisense	chrIII	112884	113441	+	ncRNA	0.049003632842779	0.125930394288743	0.095190166939881	4.18210617953321
mug137	chrIII	2231665	2233381	+	protein_coding	0.0223378966599127	0.0608690561853637	0.0969902184640151	1.62277235445804
mug143	chrI	1550050	1550889	+	protein_coding	0.0159613386103895	0.0732034446607241	0.0469657756303626	3.14087561054827
mug146	chrIII	201551	202707	-	protein_coding	0.0241096695946194	0.643792331881955	0.0326461717542859	0.199385408304498
mug150	chrIII	1299511	1302574	-	protein_coding	0.0894949503350272	0.727432038413822	0.114030469270012	0.590969298400261
mug151	chrI	1935015	1935958	+	protein_coding	0.0160240492422532	0.276700473751907	0.162149245027703	0.606047941675504
mug155	chrI	4010592	4011430	-	protein_coding	0.139180449533503	0.679134223210975	0.175558211284833	0.171789353221957
mug160	chrIII	1518448	1520391	+	protein_coding	0.0277124723783386	0.105817058220961	0.252418706235383	0.630115825398868
mug162	chrI	4775517	4778622	-	protein_coding	0.0262942894542346	0.141953293931676	0.277818875379296	0.564981696537842
mug163	chrIII	2148588	2151955	+	protein_coding	0.0203620894640788	0.0827516960808109	0.22120526735136	0.889397750297
mug165	chrI	1509574	1511606	+	protein_coding	0.0472053131969055	2.34675515676658	0.0680753233688083	0.526693597933071
mug170	chrIII	2394675	2396196	+	protein_coding	0.0140034112927048	0.105522122465344	0.122380410318679	1.1897935248192
mug174	chrIII	375428	378094	-	protein_coding	0.019160527281452	0.130683117488848	0.0778501227532615	0.707118531789197
mug176	chrII	1857186	1859047	-	protein_coding	0.0176938694218618	0.0593251121490618	0.252272429149343	1.69156294505642
mug177	chrI	361557	363654	+	protein_coding	0.0241429438572449	0.0777351463938244	0.274313526695361	2.67615757427277
mug178	chrII	3446516	3448232	-	protein_coding	0.0256814190700731	0.0781600650848079	0.174978434690114	1.46729265064103
mug183	chrI	3246185	3247774	-	protein_coding	0.0202259502758256	0.165046539216134	0.00257053324558979	0.471199010383889
mug185	chrI	2425757	2427967	+	protein_coding	0.0259030452435152	0.121869924634231	0.18309483555593	1.37257302635747
mug186	chrII	4178326	4180560	-	protein_coding	0.0281628548354044	0.0769898295671492	0.286604597063438	2.65054198478066
mug190	chrIII	532584	537202	+	protein_coding	0.0240741724551647	0.0531037172313074	0.253475282633461	7.08014488084669
mug2-antisense	chrII	387803	388988	+	ncRNA	0.0244617165950809	0.0613644394871855	0.292054050734017	1.84730279156118
mug20	chrII	2392161	2393113	-	protein_coding	0.0150573440643863	0.254365592447123	0.0910510098517325	0.820382601102941
mug24	chrIII	1917714	1922733	+	protein_coding	0.0378998408721442	0.76757646852669	0.0239744599745369	2.11650605055788
mug30	chrII	3688331	3691849	+	protein_coding	0.0204140422619409	0.181220135885039	0.150776672349694	0.738806746446845
mug30-antisense	chrII	3688095	3690231	-	ncRNA	0.0201759324419423	0.192008574011492	0.0335079773150033	0.559671257139513
mug35	chrI	893278	894532	-	protein_coding	0.0299080080285245	0.0724128721081565	0.167746214201856	3.67478718720096
mug4	chrIII	806076	809247	-	protein_coding	0.0288629967033317	0.604089644532775	0.134884643486945	4.33670652507096
mug45	chrII	3638411	3640971	+	protein_coding	0.0674956802538028	3.73367273035324	0.13019706016363	0.922625115917969
mug5	chrI	5242952	5244114	+	protein_coding	0.00895963148438396	0.286949816176218	0.017743620091658	0.60291647095525
mug55	chrIII	2149317	2150908	-	protein_coding	0.0222065650623398	0.0690811518126603	0.157530552731562	1.25721031395349
mug56	chrI	4142849	4147291	+	protein_coding	0.0314235826879416	0.069258459181189	0.074970888162535	2.13287030414228
mug57	chrII	1019517	1021681	+	protein_coding	0.0158232551961442	0.128114681138197	0.114215371919976	1.82002793183919
mug64	chrI	1134418	1136038	-	protein_coding	0.0359962498234355	0.146618434329927	0.211266474324681	1.62834867638889
mug68-antisense	chrI	2336248	2338094	-	ncRNA	0.018670984111222	0.159013881437028	0.299981719774677	1.03345981459913
mug69	chrI	1255324	1256414	+	protein_coding	0.024781333985648	0.143930715078816	0.298190268390466	1.42566880344037
mug70	chrI	3045064	3047390	-	protein_coding	0.0252778472611481	0.0548961104116627	0.0735752235758015	1.82265992519347
mug72	chrIII	1662552	1665163	-	protein_coding	0.0313328891533171	0.0657787381331092	0.0981688888362721	1.67325430428954
mug73	chrIII	623516	624527	-	protein_coding	0.0109442993907746	0.210236038259796	0.213001162118567	0.345247485905045
mug74	chrI	3093708	3094885	-	protein_coding	0.0137680366431239	0.22504783374381	0.128062782826307	1.07747948640612
mug74-antisense	chrI	3093372	3095062	+	ncRNA	0.0094113097343905	0.252802915008365	0.0996177318693467	0.89617611035503
mug8	chrI	2445220	2447714	+	protein_coding	0.0812021513539063	5.53220292697907	0.172532926924665	2.32799215547314
mug81	chrII	3743973	3749997	-	protein_coding	0.0292515142852429	0.101676643071514	0.180385701362278	1.68648908549137
mug89	chrII	303915	306704	-	protein_coding	0.0160462822806293	0.109532219646284	0.0113059465206411	1.03128361088204
mug9	chrIII	2369108	2369790	-	protein_coding	0.057517355279364	8.50539791258969	0.00583255208534649	0.873824208211144
mug93-antisense	chrII	1461561	1463725	-	ncRNA	0.0619602191444043	0.132220559456659	0.0300424960141941	0.337786599121996
mug94	chrI	1218321	1218887	-	protein_coding	0.0320940986494422	0.165098890496864	0.013429347195654	0.933321016342756
mug95-antisense	chrI	5098866	5100248	+	ncRNA	0.00838060833654112	0.279075359557189	0.0479137237890057	0.445919480824891
mug97	chrII	1020184	1021749	-	protein_coding	0.0149130320110365	0.128433305533846	0.0785629221786511	2.15218274265176
mug99	chrI	1796057	1798148	+	protein_coding	0.105212827854712	0.233572269867216	0.0474659082146118	0.883469793998087
mus7	chrI	2408136	2414091	-	protein_coding	0.0245179483555695	0.14489508257062	0.140051734979307	1.02594466675063
mxr1	chrI	4409678	4411336	-	protein_coding	0.0176055087154225	0.118380125948145	0.0429680165172718	1.29421129719542
mxr2	chrII	902917	903856	-	protein_coding	0.0187931312052049	0.0625226450359687	0.0862323141500361	0.997326716187434
myh1	chrI	3334824	3337714	+	protein_coding	0.0251993763866403	0.128997774856183	0.257330052312413	1.0319100567474
myo2	chrIII	1233231	1238262	-	protein_coding	0.0240574341284282	0.16560042851233	0.0460929453439074	1.91780771029616
myo52	chrIII	2224882	2229932	-	protein_coding	0.0218761717691974	0.106687537128931	0.107031817199292	1.52863267643564
myp2	chrI	2547260	2553707	-	protein_coding	0.0231028386443984	0.09137861348095	0.11644567951539	1.89316745761595
myp2-antisense	chrI	2547383	2552168	+	ncRNA	0.0223525991964569	0.078292397125022	0.130954289639227	2.13742999378265
mzm1	chrII	3089273	3089634	+	protein_coding	0.0489652455837348	0.265403846153846	0.0564619718040417	0.481819771468144
naa10	chrI	3729739	3731015	+	protein_coding	0.00836483421535803	0.0744314262862845	0.0194921518599922	0.667207717868339
naa15	chrIII	1362162	1364953	+	protein_coding	0.0221821079372163	0.0891785096989759	0.0955326562585217	1.69216690594769
naa25	chrII	1506385	1509516	-	protein_coding	0.0247730307584328	0.11701660467425	0.233736781024247	2.01820610595656
naa38	chrII	676629	679324	+	protein_coding	0.0300732101352013	0.0823319756794181	0.200959650297286	3.1184197593692
naa40	chrIII	1029207	1030884	-	protein_coding	0.0759439359267735	0.618171378791479	0.147415636753489	0.283026802325581
naa50	chrIII	1656901	1657583	-	protein_coding	0.0234103682729559	0.0812891984871179	0.0177737892897347	2.51143782844575
nab2	chrI	5238326	5240370	-	protein_coding	0.0377010162162807	0.100633371078246	0.000405862427009116	1.03276330968689
nab3	chrI	604312	607742	-	protein_coding	0.0384381393535233	0.324575575027382	0.259315238353054	0.246672598250729
nab3-antisense	chrI	604128	606113	+	ncRNA	0.0271791502409111	0.29939936882826	0.193787169546534	0.336683324307305
nad1	chrIII	180697	182489	-	protein_coding	0.0109563332856328	0.273683075229467	0.232361578261059	0.545208918247768
nak1	chrII	2482067	2484495	-	protein_coding	0.0391281865018153	0.160355192796241	0.0425886404820845	0.842551771210873
nas2	chrI	5276066	5276991	-	protein_coding	0.018868313800295	0.327295063261779	0.173342409304423	2.45753763675676
nas6	chrI	2338103	2339312	+	protein_coding	0.013442586601294	0.104288628457813	0.109074250490937	1.31883667224979
nat10	chrI	1415452	1418825	-	protein_coding	0.0335008614607299	0.140384996686585	0.154761147037261	2.31098644189149
nbp35	chrI	4553894	4555164	+	protein_coding	0.027822976776858	0.0952533962295351	0.0776743654863147	1.06944161496063
nca2	chrII	3412999	3415299	-	protein_coding	0.0141711736799106	0.0795196138472379	0.0444315842784529	0.975251730543478
nce103	chrII	3640904	3643081	-	protein_coding	0.0219601585433868	0.0955141539540076	0.0158191886083381	4.47899449988516
ndc80	chrII	3350765	3352972	+	protein_coding	0.0301245741103763	0.0990325092689053	0.0670759000161263	1.49790888581785
nde1	chrII	641285	643906	+	protein_coding	0.0225923201562959	0.0727108521821944	0.163474392779063	2.94230065175506
nem1	chrII	3373276	3375552	+	protein_coding	0.0576822542935408	0.222620517023963	0.00845566510402154	0.832170825790861
nep1	chrII	3304727	3306572	+	protein_coding	0.0406213547147802	0.0956594812687548	0.184807371762815	2.29166799810298
nep2	chrII	1451331	1454730	-	protein_coding	0.053427387835544	0.11619732681959	0.0274198300740017	1.08510975794351
new12	chrI	5353938	5354219	-	protein_coding	0.00595238095238095	0.110323886639676	0.0648721817602339	0.262837165480427
new13	chrI	5373191	5373636	-	protein_coding	0.0298586278522819	0.196123009130459	0.142749433285838	1.86593481741573
new19	chrII	3537089	3538112	+	protein_coding	0.0129874378627803	0.271971819030643	0.150994806556548	1.03762053250244
new20	chrII	604418	604920	-	protein_coding	0.0172416828023235	0.959094942324756	0.252645609116703	0.412486451693227
new25	chrIII	117578	117847	-	protein_coding	0.0168010933670859	0.367149660962221	0.121809083286904	1.74809900371747
new4	chrI	3412527	3413053	+	protein_coding	0.0270999271892858	0.208306135112701	0.17209543147357	1.29982252994297
nfs1	chrII	2422568	2424529	+	protein_coding	0.0232511009444015	0.0592086712205948	0.210049442868564	3.8730163899796
nfu1	chrII	1136612	1137771	-	protein_coding	0.020831101110754	0.109379870396194	0.268376573518701	1.54356178925798
ngg1	chrII	1586592	1588443	-	protein_coding	0.0305150875152987	0.145229967334698	0.151809250449585	1.27774965991356
nhm1	chrII	2911931	2913532	+	protein_coding	0.0226748137759653	0.129071524050248	0.09490379632163	0.646785985946284
nhp2	chrI	4772002	4773217	-	protein_coding	0.0201150167825939	0.0708647268316034	0.256208222543694	2.18303797757202
nht1	chrI	1219667	1220847	-	protein_coding	0.0288774744596895	0.440144412809833	0.23354029167682	2.14701217669492
nic1	chrIII	43480	46985	+	protein_coding	0.0195720922722039	0.0603277822931942	0.274393937132947	1.23122794336662
nif1	chrII	2101254	2103827	-	protein_coding	0.0541943351083819	0.464003520201391	0.125299589852484	0.989708746210649
nip7	chrIII	144336	145562	+	protein_coding	0.0247953280390635	0.276135613166947	0.134978212423563	0.734666551182708
nnf1	chrI	4409773	4410391	+	protein_coding	0.00316021109328898	0.147513289398014	0.120914426043569	1.98903942394822
nnk1	chrIII	2358510	2363630	-	protein_coding	0.0360879070974632	0.107975110104279	0.0693762954156322	1.59487820825195
nnt1	chrI	2867863	2869544	-	protein_coding	0.0254915394319022	0.260770462803595	0.0674854925625601	0.625894787923855
nob1	chrI	3209851	3211529	+	protein_coding	0.0302345897195179	0.448868411382253	0.0364693307679387	1.17623369025626
noc1	chrI	4846619	4849543	-	protein_coding	0.0333581672718707	0.130745360811737	0.18765775708474	2.73212248632011
nop10	chrI	1635111	1635536	-	protein_coding	0.0302170516381856	0.138146598385465	0.187571510831492	2.43518516764706
nop12	chrI	3508514	3510077	-	protein_coding	0.0174278298665671	0.234423944284564	0.218374393072575	1.82657381557901
nop12-antisense	chrI	3508689	3509194	+	ncRNA	0.0124351810944498	0.170445369053351	0.139834601857111	3.3514199019802
nop14	chrII	4191453	4194222	-	protein_coding	0.0288301190409921	0.114177710196414	0.188212858036088	2.03463608342362
nop16	chrII	4380239	4381323	+	protein_coding	0.0243136597635068	0.13397084548105	0.063029016707436	2.22525847555351
nop2	chrII	3671160	3676674	-	protein_coding	0.0292474997888257	0.119760645828597	0.143623689808137	3.1465797299601
nop4	chrII	2716857	2719120	+	protein_coding	0.0596918505432519	0.180702257627191	0.0589023308659237	1.67071231805126
nop52	chrII	1824518	1825623	+	protein_coding	0.0380138110775924	0.147396017438435	0.296137529608403	0.731664035520362
nop56	chrII	940703	942434	-	protein_coding	0.0268173080661503	0.0544071980687797	0.299460162919624	6.74216759387637
nop8	chrII	1907890	1909994	+	protein_coding	0.0301260687331846	0.289642857142857	0.193560672531953	0.583044849809886
nop9	chrI	3243108	3245369	-	protein_coding	0.0312777023971054	0.0905845455413351	0.126419637190885	1.300229839341
not1	chrI	1403154	1409763	+	protein_coding	0.0281447684505937	0.0939491115374159	0.123206126762703	3.04475117585868
not2	chrIII	441550	442914	+	protein_coding	0.0197700103251342	0.222719595719572	0.0309272498974627	1.14544635905425
not3	chrI	4934547	4937012	+	protein_coding	0.034306883343485	0.174784212691034	0.211167738934368	2.13541543377282
npc2	chrI	4913971	4915513	-	protein_coding	0.0228090933795863	0.0744598679878442	0.153747384723702	6.46888306744488
npg1	chrII	3340660	3345299	-	protein_coding	0.0217089480740302	0.217150777123938	0.028171716797273	0.623715205378314
npl4	chrII	2152031	2154477	-	protein_coding	0.0308426450666394	0.128458524786266	0.23077098622839	1.794323946852
npp1	chrII	1210791	1212428	-	protein_coding	0.0200461901251517	0.0504528157722647	0.176962741654339	2.93363006200367
npp106	chrIII	2059889	2063334	+	protein_coding	0.0164095259143988	0.091861222390674	0.158954082790074	1.0603854266328
npr3	chrII	4305178	4307927	+	protein_coding	0.0269507497152285	0.0970008872092435	0.277346124552185	0.867130182884685
npt1	chrI	3203863	3205821	+	protein_coding	0.0252843596943525	0.0561128425108473	0.0977118819729735	1.86998014734423
nrd1	chrI	555277	559051	+	protein_coding	0.0324068315475299	0.113919459164581	0.16588641315783	1.28754739619767
nrl1	chrII	3290696	3294106	+	protein_coding	0.0273556142430863	0.259661474289485	0.183221835655719	0.819015008797654
nrs1	chrII	301754	303734	-	protein_coding	0.0212559032148211	0.0675040915677816	0.229589047802129	5.54403618939394
nsa2	chrIII	2406230	2407614	+	protein_coding	0.0331696694702798	0.148908892257417	0.121876683155284	1.22126446748555
nse1	chrIII	1193982	1196023	+	protein_coding	0.0236506585616149	0.111392440063479	0.291366960732156	3.28550580830475
nse3	chrIII	1232122	1233374	+	protein_coding	0.0245408416634628	0.0491968227279753	0.00651301811497578	1.27087766273962
nse4	chrII	3289340	3290903	-	protein_coding	0.0251120562976747	0.196726856290615	0.18756752366509	0.868826272552783
nse5	chrII	1257452	1259192	+	protein_coding	0.0181772976882589	0.144275462637855	0.103382305614202	0.633102922126437
nsk1	chrI	3181430	3183290	-	protein_coding	0.0474644853872904	0.212731463479966	0.0927912278646989	0.961977829569893
nsp1	chrI	3367472	3370256	-	protein_coding	0.0242027021210824	0.0543202180957109	0.118688492203246	3.66591520905172
nta1	chrII	3839653	3844097	-	protein_coding	0.0251128180732743	0.113804194192997	0.0603730776675583	1.29137860176643
nte1	chrIII	1168517	1173299	+	protein_coding	0.030962249384976	0.0852008292702005	0.107464674745393	2.057783628555
nte1-antisense	chrIII	1168934	1173282	-	ncRNA	0.0312605973708911	0.0865581462604859	0.0805475827553772	2.15232303846596
nth1	chrI	1106430	1107885	-	protein_coding	0.0228503075871497	0.607092362185975	0.135356862622838	0.345547915979381
nto1	chrII	3310435	3313029	-	protein_coding	0.0312706059449236	0.501706989307386	0.24345695846564	0.946007831341557
nto1-antisense	chrII	3310251	3311647	+	ncRNA	0.0117344527060211	0.594336049856184	0.108896218079705	0.794521995881089
nts1	chrIII	932737	935154	-	protein_coding	0.0297011587817818	0.192374455007452	0.185641380502235	1.01216973955317
nuc1	chrII	3127776	3133199	+	protein_coding	0.0299847650930396	0.136827765678371	0.231726767901016	2.69185890148442
nuc2	chrI	4498074	4500581	+	protein_coding	0.0219284745586963	0.0819614159066117	0.114723743833396	1.87716845323095
nud3	chrII	3231326	3232080	+	protein_coding	0.0207570505984121	0.0444678237353909	0.0971342283245995	1.72958511306366
nuf2	chrI	4321520	4323254	-	protein_coding	0.024585260299546	0.114043764546446	0.0685417201607399	0.713402280132641
nup120	chrII	4015226	4018932	-	protein_coding	0.0265223957352904	0.0565960975494003	0.113206095236905	1.96336309916352
nup120-antisense	chrII	4014998	4016577	+	ncRNA	0.0261391625615764	0.0696940580238933	0.028243169639653	2.08027687238759
nup131	chrII	973022	976901	-	protein_coding	0.0217850885951955	0.0891794829618664	0.263887990273738	0.899905346996649
nup132	chrI	2775128	2781053	+	protein_coding	0.0343300187725625	0.199650829295698	0.245639901311472	0.794071472531646
nup146	chrI	4346357	4350846	-	protein_coding	0.023047545891801	0.0575939640516201	0.153015922736193	2.0143264906438
nup155	chrI	5011683	5016066	+	protein_coding	0.025287376819605	0.0714426215125619	0.102665527786719	2.30298347952316
nup184	chrI	1624751	1629971	-	protein_coding	0.0248259104358245	0.0738261267874709	0.273426692161724	1.78466386633142
nup186	chrIII	1994125	1999711	-	protein_coding	0.0213717313278882	0.0654298340662064	0.100012331872159	1.79762421455424
nup189	chrI	3196998	3202450	+	protein_coding	0.0284443733837076	0.0765546282888501	0.210287224388275	3.4515243512931
nup211	chrIII	1565520	1571250	+	protein_coding	0.0291702389246131	0.0926692978185348	0.18477167783997	2.70962688176265
nup211-antisense	chrIII	1565774	1570757	-	ncRNA	0.0287203624278208	0.0930321504472403	0.169429949739875	3.02532307761389
nup37	chrI	4870284	4872026	+	protein_coding	0.0285561552512358	0.22641490028627	0.106676533301694	1.42138690571183
nup44	chrII	2377928	2379664	+	protein_coding	0.0274335467901518	0.0593387397849522	0.0584504504868671	1.9294147625288
nup45	chrI	751647	753492	-	protein_coding	0.0266195162151474	0.100939756597516	0.132445896730206	1.79231160555556
nup61	chrIII	730871	733243	-	protein_coding	0.0189555232497232	0.40655425046032	0.170757981717503	1.60996649852445
nup82	chrII	3400486	3403309	+	protein_coding	0.0311681526253925	0.193908165681183	0.277940993776227	1.80169862035069
nup85	chrII	2173656	2176522	-	protein_coding	0.0310998252782206	0.0771945442717007	0.110106661680173	1.57271037142359
nup97	chrIII	2165020	2168871	+	protein_coding	0.0247718362587812	0.076458401991604	0.0325651627099035	2.19523611042586
nus1	chrII	2957510	2958552	-	protein_coding	0.0310710971303226	0.46917261534201	0.204313250509732	1.0907091559501
nut2	chrII	3764524	3766439	-	protein_coding	0.0297904613879055	0.230570562114796	0.115687835272123	0.849670390469974
nxt3	chrII	3652214	3654253	+	protein_coding	0.0229128736905987	0.0903791278401372	0.259046836885544	1.74999983717509
oac1	chrI	1019248	1020838	-	protein_coding	0.01468570663722	0.0824103332446139	0.102195919190916	2.36286173286164
oac1-antisense	chrI	1018733	1021093	+	ncRNA	0.0148855692204492	0.0908480680287148	0.199782479512077	1.66656441175847
oar2	chrI	3180426	3181164	-	protein_coding	0.0109031952254756	0.149539926492774	0.0515194969817376	1.20881574627371
oca2	chrIII	758368	762656	-	protein_coding	0.0335869525487996	0.0830757612726676	0.123004686148699	1.25979695755597
oca8	chrIII	886995	888438	-	protein_coding	0.0216650447729074	0.050577345269061	0.0676717007900652	3.34365588218988
och1	chrI	5078289	5080499	-	protein_coding	0.0572702843304234	0.196481276027524	0.172771661443549	1.17658777443439
ofd1	chrII	2644726	2646729	-	protein_coding	0.0215985966281632	0.179618720233019	0.148136029835136	1.29156986545182
ofd2	chrI	5315471	5316692	-	protein_coding	0.0346312574963702	0.618493635077793	0.072040722890311	0.367927648853399
ofd2-antisense	chrI	5315770	5317020	+	ncRNA	0.0299093321539142	0.640315979768613	0.0243853850125974	0.3833676842
ogm4	chrII	4346578	4349272	+	protein_coding	0.0143825937128639	0.0457556760389122	0.212050973381858	1.8929800080735
omh1	chrII	2842901	2847549	-	protein_coding	0.0234306056771868	0.0833429765324609	0.0558631841278024	1.04642422138554
omh5	chrII	1465811	1467431	-	protein_coding	0.0269451121412952	0.0973376395032481	0.05232350411404	0.947077847685185
oms1	chrII	3995407	3996594	+	protein_coding	0.0515789473684211	0.259146959630709	0.000926688050455572	0.733266303285594
omt2	chrI	4517412	4518818	+	protein_coding	0.0266040975372855	0.154993956252725	0.138331263057614	0.802576630334282
omt3	chrI	4516070	4517070	+	ncRNA	0.111139352860989	7.01805011827949	0.217664241192744	8.97755223475
opi10	chrII	2264210	2265243	-	protein_coding	0.0190366647145483	0.190970286133529	0.291584683994576	0.719106933204259
orc2	chrII	2781831	2783676	+	protein_coding	0.0292275168637528	0.124676182992613	0.0468136539012707	1.21547200243902
orc3	chrI	1928771	1931267	-	protein_coding	0.0322941284254364	0.196332664012126	0.13745306437155	0.937875681490385
orc4	chrII	2025363	2028676	+	protein_coding	0.0249272310242629	0.124570303508295	0.278424641730103	1.34269586002113
orc5	chrII	952334	954505	-	protein_coding	0.0226830301370801	0.230089041007017	0.0702242985876	0.665410951289728
osh3-antisense	chrI	1607902	1608831	-	ncRNA	0.0260582073220651	0.0734842583464887	0.252243894869458	2.50652421824543
osr1	chrIII	1644754	1645876	-	protein_coding	0.00229776270473486	0.165741484330605	0.096554342505645	0.342656020721925
ost2	chrI	2740496	2741450	+	protein_coding	0.0149642403495657	0.0950833576222276	0.0743995464772194	3.75214872667715
ost4	chrI	2623940	2624038	-	protein_coding	0.017069725712392	0.0667743655431571	0.0927002829779307	6.11894908928571
otu1	chrI	3072847	3077223	+	protein_coding	0.0192501551799564	0.0498400936010206	0.282474989059545	3.38669227102377
otu2	chrI	4970821	4972306	+	protein_coding	0.0174481691349358	0.194634214103341	0.293159945924046	1.70764481346801
oxa102	chrII	2871688	2873493	+	protein_coding	0.0153503944702167	0.117494788801479	0.222936479037974	0.520399173268698
pab1	chrI	507522	509960	-	protein_coding	0.0262014571893791	0.139032450951324	0.0918887867966853	2.39089832926579
pab2	chrII	1939371	1940829	-	protein_coding	0.0366410135854099	0.269093324352642	0.190511995626482	1.04248656378601
pab2-antisense	chrII	1940059	1941445	+	ncRNA	0.0415282392026578	0.248427270412771	0.0777575162884634	0.977009180916306
pac10	chrI	600826	601749	-	protein_coding	0.0189763136178979	0.274935560373015	0.0422896386701089	1.12160274810401
pac2	chrI	3006138	3006845	+	protein_coding	0.0393938365178208	0.150379992318931	0.163683544160508	5.70190055268741
paf1	chrI	1708728	1710347	+	protein_coding	0.0344372824632983	0.113816782081428	0.252404984064854	2.08650077146387
pal1	chrIII	2396196	2398296	-	protein_coding	0.0234391941210236	0.0539371977161108	0.1805172193564	2.41403323821429
pam1	chrI	4795276	4796348	+	protein_coding	0.021889497132888	0.0762153692339195	0.0442520732314911	4.72877443586754
pan2	chrI	732826	736603	+	protein_coding	0.0317301110718056	0.140370508194736	0.07133957829757	0.812126944598888
pan5	chrII	4478687	4480222	-	protein_coding	0.00551218130614382	0.324789312111376	0.104350172550802	0.469100555863192
pan6	chrI	159880	160945	-	protein_coding	0.0322504384961489	0.221204361820172	0.0204040108655113	1.15570290093897
pap1	chrI	2200353	2203135	-	protein_coding	0.021286845100623	0.0981619390856613	0.0210568536808747	1.60535656416247
par2	chrI	1335436	1338402	+	protein_coding	0.0217936245401976	0.110123734229299	0.195877848534475	1.32232550708024
pas4	chrII	1418685	1420225	+	protein_coding	0.0194469954801649	0.211871270247229	0.157767110016272	0.630712298701299
pat1	chrII	1680745	1684555	+	protein_coding	0.0444395655959482	0.091815119353228	0.152151433738801	3.89211651266404
pbi2-antisense	chrIII	1355614	1357669	-	ncRNA	0.0249750284097619	0.383216307738188	0.18802407777466	1.19662823199513
pbr1	chrIII	2127413	2129904	-	protein_coding	0.051280948631942	0.311618213853887	0.104323396153528	1.30798443887997
pby1	chrI	4580656	4582281	+	protein_coding	0.0228568166914894	0.41235252301978	0.00584188833109178	0.663789640153846
pby1-antisense	chrI	4580561	4582160	-	ncRNA	0.0216582067445017	0.388243894048848	0.0495175009656449	0.694785357723577
pca1	chrIII	2263904	2267305	+	protein_coding	0.0323709674130266	0.105977379704546	0.295868315455451	3.15367810166128
pcd1	chrI	3253202	3254430	+	protein_coding	0.0269081011670734	0.184795516062053	0.224595344967956	0.787923866245928
pcf1	chrII	2538128	2540104	-	protein_coding	0.0322878823210327	0.85546452902542	0.00688660056322478	4.1234666520749
pcf11	chrI	2255677	2259196	-	protein_coding	0.0296676338405898	0.142738127828619	0.26862555999329	2.70390781429383
pcf3	chrI	2531225	2532877	+	protein_coding	0.0215743905217589	0.0539068730940652	0.297267623117131	1.26751882899516
pch1	chrII	2794446	2797457	+	protein_coding	0.0275246810694325	0.237580337497945	0.207576416517263	2.16050627665228
pci2	chrII	3517625	3520192	-	protein_coding	0.0150721143096942	0.175324738773231	0.273735124277977	0.980421464744838
pck1	chrI	2367140	2370652	-	protein_coding	0.0349013537097535	0.113203360833215	0.185119902352708	1.54930791215831
pck1-antisense	chrI	2369680	2370799	+	ncRNA	0.0144424148888504	0.107981271777003	0.108427317931264	1.55779219392315
pck2	chrII	2309126	2313301	-	protein_coding	0.027132068404875	0.12516425332492	0.216989280930875	1.95666521892216
pcm1	chrIII	129661	131013	+	protein_coding	0.0347612361327211	0.345732012538606	0.160322539887165	1.40374996468195
pcp1	chrI	3254401	3258320	-	protein_coding	0.017646658465259	0.0922791052302593	0.144911992423066	1.75715473539168
pcp1-antisense	chrI	3255912	3258277	+	ncRNA	0.0196896158024235	0.0831780743817639	0.149210782223453	1.8045691538055
pcr1	chrI	4252142	4253622	-	protein_coding	0.02919488118731	0.136050804294456	0.0991206891903886	2.40228927027027
pcs2	chrI	1949244	1951508	+	protein_coding	0.0526691378996769	0.646715926497005	0.238535275985447	0.726136068683746
pct1	chrI	2676680	2679291	+	protein_coding	0.0269167926190316	0.449983426727563	0.171243361774597	1.22904506252394
pcu4	chrI	3452867	3455747	+	protein_coding	0.0287127352658332	0.0981068889686944	0.221719649651593	0.881522387673611
pcy1	chrIII	2376299	2378199	-	protein_coding	0.0146630327356479	0.0830829827921381	0.25437791619053	1.78288185421053
pdc2	chrII	2368835	2371661	-	protein_coding	0.0206656534427378	0.080190770906324	0.28590284522197	3.33619996859519
pdc201	chrI	3159753	3162245	+	protein_coding	0.0341314719469952	0.24753307001362	0.270269921539326	0.717171571227929
pdc202	chrI	585355	587495	+	protein_coding	0.0261675637997134	0.314688719377368	0.0260913655642894	0.827682952453271
pdf1	chrII	820804	823260	-	protein_coding	0.0292521413234271	0.0630837293100659	0.0727476579479609	1.57917314953176
pdf1-antisense	chrII	822239	823195	+	ncRNA	0.0300807879789383	0.0696230715750381	0.218946401455477	2.09053329105649
pdi4	chrI	3395217	3397638	-	protein_coding	0.0292675713863241	0.225284412898107	0.257961088075302	0.836779793473771
pdi5	chrIII	2271753	2273986	-	protein_coding	0.0276626727023084	0.117062690007148	0.0605051151251398	1.10359361777877
pdp1-antisense	chrII	2060778	2062436	+	ncRNA	0.0488348336633729	0.126804869256827	0.198663095950285	0.664301385404101
pdp2	chrII	4039174	4041267	-	protein_coding	0.0351683004583971	0.153484984657156	0.117115765644798	1.38927882752031
pdp3	chrI	4337097	4338471	+	protein_coding	0.0229000381271447	0.0577060602931672	0.0416592947728446	1.36527141539301
pds5	chrI	1911836	1915897	+	protein_coding	0.0218635216952573	0.098616487877469	0.151728212719736	0.89524576188131
pds5-antisense	chrI	1913840	1915898	-	ncRNA	0.0199932865069822	0.0875882334829229	0.051818071040117	1.10082984791059
pdt1	chrI	4330993	4333166	+	protein_coding	0.0225888709011538	0.0716644557572459	0.0750617143501494	1.76176391394386
pdx1	chrIII	1049947	1051870	-	protein_coding	0.0226613400947588	0.116104940911472	0.127021745583369	1.53825201326053
peg1	chrI	3152026	3157492	-	protein_coding	0.0207577046949877	0.125994059409405	0.0325121865667421	0.948761219950604
pek1	chrII	4312422	4314140	+	protein_coding	0.0242683103926024	0.0546097998449102	0.0864457771403425	0.961596726862631
pep3	chrIII	2242247	2245648	+	protein_coding	0.0299142958110319	0.228886992687877	0.268830468132558	2.11217786724493
pep3-antisense	chrIII	2243952	2245575	-	ncRNA	0.0312206353150503	0.285093295787206	0.203196220758758	2.40911740311152
pep7	chrI	3601674	3603904	+	protein_coding	0.0251900322841364	0.118053119448599	0.138463153700191	1.32365720941704
pet112	chrI	1670283	1672264	+	protein_coding	0.0328388062100818	0.300242631261479	0.224627571509087	0.374066797955578
pet3	chrI	5019371	5021436	+	protein_coding	0.0204726694845991	0.0447641279740647	0.232948254758546	0.462615458474576
pet802	chrII	344847	346528	-	protein_coding	0.0369751606042733	0.103404560745616	0.153166490139776	0.566604886525877
pex1	chrIII	302314	305477	-	protein_coding	0.0320610985969683	0.153422526729658	0.273627181423799	1.32147082271578
pex13	chrI	2084966	2086433	+	protein_coding	0.0213452716387776	0.120531892771272	0.161476795278282	0.917416265678255
pex16	chrII	954573	956840	-	protein_coding	0.0380077745383868	0.340083676085699	0.0672513213647901	0.416182534075871
pex5	chrII	1216692	1219244	+	protein_coding	0.0410708227311281	1.83527464406057	0.291355792696653	0.836330674177116
pex6	chrI	1749862	1753167	+	protein_coding	0.0175857560133349	0.559518290958233	0.116212360984468	1.30824358267776
pfd1-antisense	chrII	1756425	1757286	+	ncRNA	0.0107516627703161	0.282531019635526	0.175712267878023	1.98789340447154
pfh1	chrII	3567593	3570555	-	protein_coding	0.0317194385773458	0.113666910413922	0.282276169265387	1.55836103443619
pfl2	chrI	3987033	3991388	-	protein_coding	0.0496970491466541	0.279046338097098	0.207445941366927	21.0894024540184
pfl4	chrIII	1492788	1496408	-	protein_coding	0.0485777538564654	0.170887179999334	0.271840383977648	0.438551591850829
pfl4-antisense	chrIII	1492674	1493595	+	ncRNA	0.0425410996025533	0.153408334442817	0.06167431677956	0.377688745385451
pga2	chrII	1561326	1562123	-	protein_coding	0.019900326194906	0.0655733292701466	0.0273120054501231	3.36981232465496
pgc1	chrI	5352099	5353742	-	protein_coding	0.0342931087060197	0.0689912755795697	0.00507592746719995	1.60286761168594
pgp1	chrIII	1051858	1053763	+	protein_coding	0.0368167018782453	0.501936796576577	0.221500386897868	0.788577449343832
pgp2	chrII	3590920	3592684	+	protein_coding	0.033181059151679	0.111158194605828	0.0753115941702959	1.64965792871315
pgp2-antisense	chrII	3591011	3592357	-	ncRNA	0.0313074473113863	0.101422633783648	0.126681788095248	2.09338368629272
pgr1	chrII	1414254	1416156	+	protein_coding	0.027757292306575	0.0696764548463022	0.0263282305838396	1.23948282426393
phf2	chrI	1104753	1106608	+	protein_coding	0.0331755214951546	0.0771642283423597	0.0350853704069978	1.60881497318059
pho1	chrII	4446373	4449053	+	protein_coding	0.0430135143421879	0.742427373166302	0.0540000400864101	12.1221849842351
pho7	chrII	1345112	1347969	-	protein_coding	0.0317954834092007	0.0848737212026903	0.0937186291536515	2.08364992675884
pho8	chrII	4182551	4184659	-	protein_coding	0.0226971505401334	0.0724838637024855	0.2917625237055	7.33557586515655
php3	chrI	2145681	2146388	+	protein_coding	0.0465577537969624	0.328162519575431	0.244494462743841	0.974448567892504
php4	chrII	1915375	1916974	-	protein_coding	0.0580153994165669	0.150565897659013	0.0250836685431941	0.728454374296435
php5	chrII	3393904	3396524	-	protein_coding	0.0273200370776844	0.189895796119889	0.0783998109854031	1.8981101019084
pht1	chrII	1502203	1503468	-	protein_coding	0.0661090894358053	0.235078138585632	0.0656241491270916	1.3073400173913
phx1	chrI	2451793	2456514	-	protein_coding	0.0232350697282963	0.169422495215422	0.158634436897037	1.26605486004025
pic1	chrII	2769046	2772538	+	protein_coding	0.0435163724238191	0.27007194618878	0.062471603882219	1.1920549558992
pik1	chrI	5049155	5052429	-	protein_coding	0.0302641965434465	0.109279551884912	0.0508844396000444	1.30649812996335
pik3	chrI	4740188	4742814	+	protein_coding	0.0275882825473632	0.124423546647561	0.264975649272273	0.907074771610815
pil1	chrIII	348692	351165	+	protein_coding	0.0308273080543974	0.125589544210603	0.108153783961206	34.4759024798827
pil2	chrI	2064853	2066004	-	protein_coding	0.0217553275830677	0.0791777190509362	0.222981812067303	7.68406406081668
pim1	chrII	2489019	2491122	-	protein_coding	0.0347157016171101	0.156291443422951	0.0892520038916674	1.68675951224441
pim1-antisense	chrII	2488718	2491866	+	ncRNA	0.0370333624238196	0.162156358597474	0.113615065930892	1.42287324293202
pin1	chrIII	664514	666057	+	protein_coding	0.0310371268830731	0.10065136598851	0.285961991987198	1.38603245560596
pir2	chrII	1219360	1221590	+	protein_coding	0.0211384568752053	0.144459299277519	0.256484168585102	1.72332912118834
pit1	chrI	2073906	2076990	-	protein_coding	0.0233260449694936	0.0936162439515474	0.1458378224612	0.604892092655642
pkd2	chrI	4219677	4222702	+	protein_coding	0.0168425576435615	0.0471748758352317	0.185767613607914	2.17014027380165
pkl1	chrI	3438848	3442117	+	protein_coding	0.0297064944374356	0.477817566510633	0.288662926191921	1.51182475780055
pkl1-antisense	chrI	3440092	3441229	-	ncRNA	0.0403575253540829	0.505843264085416	0.230488506454383	1.89455720206684
pkr1	chrII	1999817	2001036	+	protein_coding	0.0266571302580208	0.1728454370398	0.0647271090183521	1.30094648954061
pku70	chrIII	2117095	2119699	-	protein_coding	0.0513314860981788	0.466310252958955	0.175137610890832	0.595233136136713
pku70-antisense	chrIII	2117021	2118767	+	ncRNA	0.0506750871080139	0.463212390711263	0.172292307580305	0.746413508877434
pku80	chrII	4303023	4305467	-	protein_coding	0.0280042678039457	0.151712413231544	0.0518901782853259	0.789907855666939
pla1	chrII	928847	931046	+	protein_coding	0.0215673340153807	0.118470268767354	0.0862042902091265	2.06101317803547
plb1	chrI	1074331	1077514	-	protein_coding	0.0379345172862182	0.117506234742697	0.0564826336040478	10.6790751499372
plc1	chrI	4807494	4811555	+	protein_coding	0.026430012019676	0.187007736680092	0.173637566463705	1.17212183070672
pld1	chrI	565035	569485	-	protein_coding	0.0270401939146756	0.131300553241969	0.249494761163899	3.05566893657303
plg7	chrII	399003	401020	-	protein_coding	0.0314255941103232	0.0984526573316726	0.13552701379859	0.929885177491324
plh1	chrII	3204345	3208235	+	protein_coding	0.039392899097408	0.0917855660092932	0.163666968644049	2.82239357140103
plo1	chrI	2164162	2166765	+	protein_coding	0.021794471434162	0.14650954514611	0.149839467737771	0.894816254225893
plp2	chrII	2962815	2963818	+	protein_coding	0.0319111358524573	0.105843022640974	0.194144541913288	2.50808887662014
pmc1	chrI	2712704	2718444	-	protein_coding	0.0299106378682597	0.0686842724832209	0.226524025333402	2.64550251668118
pmc2	chrI	537888	540012	+	protein_coding	0.0248005963626159	0.123141771656346	0.0903135195141281	1.02970361370057
pmc3	chrI	4490444	4491942	+	protein_coding	0.0135293571552638	0.253741287412874	0.133966099929909	0.491583819092123
pmc4	chrII	3517401	3519089	+	protein_coding	0.0109263002338803	0.186121911568114	0.11091093980516	1.06155860441351
pmh1	chrII	3211191	3213737	-	protein_coding	0.0166927131188448	0.308252107382952	0.152244757415933	0.63333759564022
pmk1	chrII	730796	732952	+	protein_coding	0.0457013515699907	0.194840837062928	0.249853834817811	1.34286781934137
pmp1	chrII	496534	499230	+	protein_coding	0.0437011690952677	0.0915489324843169	0.149817224181612	2.57111692405415
pmp20	chrIII	118222	119002	-	protein_coding	0.0533929813145934	0.210718591425712	0.155596856909314	9.56015140576923
pmp3	chrII	887573	888695	-	protein_coding	0.0129645464034663	0.0697866345979725	0.169091074274884	5.37173374487522
pmp31	chrIII	612760	613998	-	protein_coding	0.0267567051571838	0.0723723704474105	0.271915127025889	1.26899156239903
pmr1	chrII	239838	243731	-	protein_coding	0.0275555100753999	0.140190279002167	0.233902217416302	2.39750127966864
pms1	chrI	4044821	4049384	-	protein_coding	0.0263239086079319	0.169863837372899	0.00730780283833955	1.07530234346921
pmt1	chrII	1673950	1675523	+	protein_coding	0.0170733659302507	0.341675681630742	0.192906102446208	0.587809650031786
pmt3	chrII	2506815	2510260	+	protein_coding	0.020821250207039	0.0975794607685449	0.241025953850444	1.74724502162554
pnc1	chrII	2494114	2497857	-	protein_coding	0.0197956188334097	0.109159804649311	0.0199478211296003	1.39395817719744
png2	chrII	1120582	1122015	-	protein_coding	0.0184196344970454	0.146996164903703	0.127125547441857	1.47712612473831
pnk1	chrI	2136034	2139523	-	protein_coding	0.0264897296387678	0.16639790108155	0.0627702384270811	1.68425835146174
pnn1	chrI	5181243	5182731	-	protein_coding	0.022601275772696	0.142251701715239	0.0536174471659914	0.642062907594086
pnu1	chrI	4484695	4486171	-	protein_coding	0.0283372113972914	0.309904775249109	0.145875916087406	2.07904917852304
pob1	chrII	4387796	4391271	-	protein_coding	0.0363476353595026	0.107068121715389	0.170543478887533	1.94456710978417
pof1	chrI	1372722	1376240	-	protein_coding	0.0382238056517077	0.169623748795912	0.0610474663168754	1.36989283399659
pof10	chrII	2925471	2927790	+	protein_coding	0.0184442174703891	0.160344944994046	0.279798699503398	0.79576667733937
pof10-antisense	chrII	2925352	2927873	-	ncRNA	0.0179183956558595	0.154486413217783	0.289513694869272	0.742595333101944
pof12	chrII	4123985	4125779	-	protein_coding	0.0238187285223368	0.10670272483978	0.132185534417147	0.731563431856187
pof13	chrII	371015	373651	+	protein_coding	0.0187010390578552	0.114776972094045	0.226474518029117	0.392820689207132
pof14	chrI	2245497	2247128	+	protein_coding	0.0182376042342401	0.159039514223326	0.232166848400342	0.583134286327406
pof14-antisense	chrI	2245513	2247257	-	ncRNA	0.0191788513745554	0.148702175017964	0.278542316469053	0.560301421301606
pof15	chrI	1890529	1892090	+	protein_coding	0.026679625199362	0.142277939371328	0.200035694927885	2.05219205365151
pof2	chrII	2617862	2619476	+	protein_coding	0.0185612501962036	0.542083400694991	0.145015086032172	1.07322769578686
pof3	chrIII	1345278	1347289	-	protein_coding	0.0250380621838674	0.0607944230666011	0.022643800350555	1.02267399888115
pof5	chrI	2732373	2733967	-	protein_coding	0.0221467391304348	0.367025511287241	0.19157146228307	0.570299220828105
pof6	chrIII	1960078	1963015	+	protein_coding	0.04446085639655	0.27350081080278	0.151770458243584	0.717242215015322
pof8	chrI	3623742	3625371	+	protein_coding	0.027123043519046	0.0972391992195029	0.129120828041414	0.902847767802333
pof9	chrII	1871847	1873320	+	protein_coding	0.0433103688671998	0.141408114558473	0.268521562475904	0.916328266293279
pof9-antisense	chrII	1871696	1873777	-	ncRNA	0.0352880507810085	0.136383590378694	0.0712742156139626	0.835813467443537
pog1	chrIII	940806	944722	+	protein_coding	0.0272048012366045	0.0908428130517345	0.26589368195676	1.11939485878447
pol1	chrI	3430961	3436241	+	protein_coding	0.0271119083496118	0.0894166844645148	0.104776218537604	1.18524905170455
pol4-antisense	chrI	541795	543483	+	ncRNA	0.0419910320503573	0.0950755407518919	0.26404050126332	0.788424322867299
pol5	chrII	2225986	2229087	-	protein_coding	0.0382565931771338	0.117547410070504	0.0111000398848514	2.03024460109642
pom1	chrI	534120	537869	-	protein_coding	0.0264608075997792	0.14828176818393	0.0153684136150791	1.63824458255535
pom2	chrI	804574	807722	+	protein_coding	0.019020530993079	0.164371873415514	0.173673692353847	2.07921386515248
pom34	chrI	1799061	1800053	+	protein_coding	0.0252672640783642	0.0537394990975514	0.00837877148526433	6.68689178578629
pop100	chrI	4187325	4189859	+	protein_coding	0.020910075794535	0.114720729522879	0.224828841711549	1.12761376815312
pop2	chrI	5354801	5357385	+	protein_coding	0.0314746455079921	0.0859166220538374	0.222801213194824	1.18816103666796
pop23	chrIII	668532	669367	+	protein_coding	0.0167427219334939	0.141435635538262	0.268495912042463	0.823009205988024
pop4	chrII	2914705	2915760	-	protein_coding	0.0178703078760189	0.0804290572364384	0.15067456981236	1.58597153459716
pop5	chrIII	2197726	2199874	-	protein_coding	0.0471841864057433	0.452201491973274	0.121640230213873	0.822925707635009
pos1	chrI	3513971	3515415	+	protein_coding	0.0222064135768811	0.0666998251642853	0.0502999084190187	0.584401701350415
pot1	chrI	4129145	4132350	+	protein_coding	0.0315872679256946	0.0966643250747731	0.0118033897302492	1.64994841950078
poz1	chrI	4068603	4070968	-	protein_coding	0.0286850817808964	0.332894141697809	0.102573901356667	0.805300751162791
ppa1	chrI	2607670	2609360	+	protein_coding	0.0213042947089058	0.0603565978955399	0.131383476168086	1.93952944792899
ppa3	chrI	2376661	2378678	+	protein_coding	0.0309756025257167	0.0955189749643057	0.211614950752297	0.913352319038175
ppc1	chrIII	1142616	1144737	-	protein_coding	0.0187136323164081	0.123634523574678	0.103975360391553	0.877103153818953
ppc89	chrI	3847958	3850921	-	protein_coding	0.0342158723823071	0.0828386923584399	0.22186463351995	2.0070671619136
ppe1	chrIII	2053544	2057069	+	protein_coding	0.0235566953830436	0.107702009240438	0.239160364164419	2.63055568929078
pph3	chrII	3954552	3956123	-	protein_coding	0.0291114493332923	0.0930722717915849	0.0807216580902349	0.751642968173138
ppk1	chrI	1905755	1911747	+	protein_coding	0.0525088462258618	0.784554582707696	0.274420642043475	3.31618674545227
ppk11	chrI	4282491	4284568	-	protein_coding	0.0215498194687353	0.102450831641267	0.059095764235922	1.89665458822821
ppk13	chrI	1965083	1966458	+	protein_coding	0.0155921923002845	0.213683466878484	0.111162393575232	0.71837517
ppk14	chrI	770502	772666	+	protein_coding	0.0304198675737061	0.112628705981287	0.183109550689242	1.93628825288817
ppk15	chrI	2585172	2587474	+	protein_coding	0.0212043923484446	0.064094711914929	0.20868912276817	3.01721435588619
ppk18	chrI	3976252	3982149	-	protein_coding	0.0299249791700784	0.0840824121674981	0.0725237004971812	1.75306550445142
ppk21	chrII	3114231	3116630	-	protein_coding	0.0230465599769408	0.0962988497905038	0.0427497546246136	1.84208078240934
ppk22	chrII	4147410	4149477	+	protein_coding	0.0306567220053265	0.190061965702898	0.154617563827035	1.47176608478471
ppk25	chrII	3987522	3989582	-	protein_coding	0.0302366676416106	0.41901870733666	0.163158546047004	0.671941452305825
ppk26	chrII	2765269	2767767	-	protein_coding	0.0394689604287574	0.131456345213675	0.282656969629285	0.692098834567654
ppk29	chrII	2491803	2495218	+	protein_coding	0.0270904378693677	0.077608987226158	0.155013751733687	1.96161016281113
ppk3	chrI	3710527	3713927	+	protein_coding	0.0328540627874444	0.244399965064357	0.161659092413259	0.717199514779412
ppk3-antisense	chrII	1212519	1216202	+	ncRNA	0.0269531793315994	0.14473961495765	0.21906762162845	0.736540792153136
ppk30	chrII	2627271	2630878	+	protein_coding	0.0311444905528456	0.251373282757343	0.281633527065532	2.30535230392293
ppk31	chrII	1212690	1216671	-	protein_coding	0.0297677690271618	0.173991180843973	0.215527588896296	0.678732970045215
ppk32	chrII	2016395	2018936	+	protein_coding	0.0264641629764842	0.342819797070392	0.295457656266405	1.19683883097206
ppk33	chrIII	1557811	1561207	-	protein_coding	0.0216575727394527	0.548910837940336	0.260798774789958	0.876803560954064
ppk38	chrIII	2392235	2394391	+	protein_coding	0.0250453429377544	0.272876060285032	0.125163147408736	1.10549993703618
ppk6	chrI	2770615	2773500	-	protein_coding	0.0248573111124758	0.163112667562192	0.27837692530137	1.18210904272097
ppk8	chrI	749523	751846	+	protein_coding	0.0321229444995684	0.204078744519921	0.14219964630439	0.731560054240207
ppk9	chrI	1605073	1607249	-	protein_coding	0.0500517872931666	0.133620335649739	0.275477195477275	0.877392052045037
ppm1	chrII	3645544	3646961	-	protein_coding	0.0352516291013088	0.248121271755892	0.270884953339421	1.21289940419901
ppm1-antisense	chrII	3645288	3647532	+	ncRNA	0.0236587536420389	0.189263153515352	0.173296561176304	1.35544532386364
ppn1	chrIII	1924680	1928314	-	protein_coding	0.0274200896260622	0.174295476125882	0.0977983520989287	1.35485210236654
ppp1	chrII	3711419	3713713	-	protein_coding	0.022395974931814	0.101807261227706	0.152935175355778	3.02162782051003
ppr1	chrII	3928130	3932309	+	protein_coding	0.0315373737337279	0.0647260855245895	0.116906465997193	2.99394648677913
ppr2	chrII	1789291	1790813	-	protein_coding	0.0237785574577057	0.0831424502803963	0.146714481055826	0.483911829336399
ppr3	chrII	2359374	2363595	-	protein_coding	0.0231593633357257	0.196595122092913	0.146281760069873	1.19013457356077
ppr4	chrI	3649467	3654558	-	protein_coding	0.0213571554863007	0.155164347745042	0.112034806928814	1.27004931575329
ppr5	chrI	4606299	4611737	+	protein_coding	0.0268097332986153	0.0808900396917689	0.0346880315036764	1.56232322981795
ppr6	chrIII	1457791	1459534	+	protein_coding	0.0201751898584478	0.101484004501246	0.132803481402988	0.613027462994836
ppr7	chrII	4293219	4296025	+	protein_coding	0.027747151629586	0.0877261350112043	0.0667171563218408	0.518891688168211
pps1	chrIII	1789259	1791260	+	protein_coding	0.0183757762657083	0.0562868171893667	0.237136746826665	1.95569742753623
ppt1	chrI	1133226	1134356	-	protein_coding	0.017147163482242	0.0656593744269879	0.103878110249651	1.27678053473451
pre1	chrI	390407	391260	-	protein_coding	0.0156309685813876	0.0447815168020506	0.172940496395626	2.95620177667057
pre10	chrIII	990627	992059	+	protein_coding	0.0191894688053761	0.0452493553715551	0.162246998956975	5.69279934148045
pre9	chrI	423926	425256	-	protein_coding	0.0174506716786742	0.043886515999464	0.157256149337271	6.46348253646617
prf1	chrII	1255392	1257425	-	protein_coding	0.0483811018724872	2.78379078943266	0.217725806002469	2.35071701451058
prh1	chrI	828321	831629	-	protein_coding	0.0389773588732068	0.211603531569592	0.141280588926568	0.831585484809553
prh1-antisense	chrI	829234	831663	+	ncRNA	0.0419705136029788	0.234047581939347	0.169973661082265	0.927155196171264
prl1	chrI	3003816	3004916	+	ncRNA	0.0217749811767237	0.0900028187111812	0.123866734732937	1.93118270977273
prl19	chrI	51158	51583	+	ncRNA	0.00420972668428633	0.453972247147802	0.299724523419842	0.633030928823529
prl22	chrIII	84683	85096	-	ncRNA	0.00280898876404494	0.37989417989418	0.0748469573400803	0.356267130145278
prl25	chrII	2567830	2568256	-	ncRNA	0.0298855527280088	0.180643426106054	0.18838507116878	6.82696157511737
prl28	chrI	5441748	5442341	-	ncRNA	0.00859106529209622	0.0717946078263157	0.217094681326611	0.566096169055649
prl32	chrIII	1702505	1702934	-	ncRNA	0.0221738198957366	0.363838951310861	0.0239475146441272	1.33682564102564
prl36	chrII	3313372	3313800	+	ncRNA	0.0224974721941355	1.72435897435897	0.184005482093154	0.080785425817757
prl39	chrII	2804337	2804580	-	ncRNA	0.0142878010099745	0.278500299287152	0.206412178798887	1.39973403395062
prl40	chrIII	2391631	2391821	+	ncRNA	0.12	1.38480392156863	0.03253942709885	0.0866180184210526
prl45	chrIII	2299407	2300209	-	ncRNA	0.0103653031460518	0.360775651216828	0.288559369911978	0.264188695760599
prl5	chrI	434104	434843	+	ncRNA	0.0251466751661532	0.172896281800391	0.221696183801555	1.03412747023004
prl53	chrI	4008054	4009905	-	ncRNA	0.0414803392367589	0.0836555175102283	0.0286225440389496	86.9249943306321
prl56	chrI	2885670	2886792	-	ncRNA	0.0142508173926115	0.12424695577868	0.055683443222737	1.00339484180036
prl58	chrI	1393082	1393528	-	ncRNA	0.0339619888374129	1.04941106179583	0.0828520792342631	1.18727285874439
prl6	chrIII	968168	968477	-	ncRNA	0.136823440497645	5.01174104826155	0.221830602275398	0.661292110032363
prl62	chrII	227372	227760	+	ncRNA	0.0297581637505454	0.591756314912736	0.177031062428397	3.26288377448454
prl66	chrII	547325	547761	+	ncRNA	0.00719063545150502	0.217892195454784	0.245439207922393	0.520179272362385
prl67	chrIII	1431135	1433068	+	ncRNA	0.0306325849746721	0.128742195073645	0.200770949237462	0.9815690812209
prm1	chrI	3736525	3743579	+	protein_coding	0.030580649424024	0.0745846706977259	0.114828634864064	3.92749194237312
pro1	chrI	1006259	1008003	+	protein_coding	0.0259816807007713	0.0617196266613676	0.297625425916309	1.28918918262615
prp1	chrII	2641904	2644897	+	protein_coding	0.0178819121810983	0.209102741186765	0.0264131111321074	1.19005644169729
prp1-antisense	chrII	2641751	2643255	-	ncRNA	0.00993431119811412	0.117960962430042	0.221954531247918	1.23365489394947
prp10	chrI	4333135	4336797	-	protein_coding	0.0204470597982469	0.0908531335465837	0.0679770346028747	2.59902519531677
prp11	chrIII	519503	522897	+	protein_coding	0.0273372407574391	0.25160125879304	0.198894104732824	1.51894461314084
prp12	chrI	4037950	4041848	-	protein_coding	0.0277721327306692	0.0834312911404129	0.158319470241173	1.16836305894048
prp17	chrII	2651044	2659395	+	protein_coding	0.0255042172665755	0.0931121431335452	0.0487026228600459	2.00526311708179
prp18	chrIII	2140983	2143550	+	protein_coding	0.0277085012980278	0.236685339453497	0.296624019983895	1.40087841614725
prp19	chrI	5133204	5135342	+	protein_coding	0.0213852845526404	0.149933268918181	0.253629998760836	1.17123908395697
prp2	chrII	1013254	1015179	+	protein_coding	0.0195799023331819	0.0856679531750014	0.152039625786139	2.64386013272727
prp2-antisense	chrII	1013315	1014054	-	ncRNA	0.0167716038746945	0.0877821474292547	0.0230167352292949	2.44802482848444
prp22	chrI	1206812	1210630	-	protein_coding	0.033644144398017	0.15229892234113	0.248503530761277	1.42607621064694
prp22-antisense	chrI	1206325	1210885	+	ncRNA	0.0334515295961818	0.16501310888259	0.282958521576444	1.23153884934211
prp24	chrII	4135960	4139734	-	protein_coding	0.0299283145803849	0.111481913673584	0.137106580223402	1.36465508876524
prp28	chrIII	856979	859292	+	protein_coding	0.0331500681781717	0.126376196858172	0.127535160784048	1.73740213910506
prp3	chrI	4403839	4409596	+	protein_coding	0.0254241378675751	0.113637716167831	0.0512565999027483	2.36427019945284
prp38	chrII	1690079	1691223	+	protein_coding	0.0307835872480438	0.223499790023097	0.205406355284156	0.492078751748252
prp43	chrII	2279697	2282239	+	protein_coding	0.0303363313463328	0.211769304222014	0.146413371520095	1.05219739329268
prp45	chrIII	1502489	1504664	+	protein_coding	0.0362098094598209	0.233414328646228	0.285039490757765	0.810401336436782
prs5	chrII	1279752	1281465	-	protein_coding	0.0439174817141188	0.309054786075623	0.1783596478438	0.763411213952131
prt1	chrII	796255	798994	+	protein_coding	0.0294342893517167	0.157664146562532	0.164885452280318	1.58783106087988
prw1	chrI	5110278	5111962	-	protein_coding	0.0188953191074681	0.0766105337694978	0.280130486521137	1.50156810733373
prz1	chrI	786778	790219	-	protein_coding	0.0310190490461004	0.139289970036927	0.196001576337749	1.02967206618715
psc3	chrI	2036327	2040544	+	protein_coding	0.0240493280263793	0.185465003570093	0.195713391001074	0.964409828491819
psd2	chrI	4157827	4160623	+	protein_coding	0.0212483231620292	0.0899536768391462	0.127052976164941	1.48280096289342
psd3	chrI	3014259	3017900	+	protein_coding	0.0173736853301003	0.243403591307387	0.285189064860486	1.02343945042571
psf1	chrII	2015416	2016296	+	protein_coding	0.0465943161184072	0.17270825876879	0.132752812787605	1.07356458181818
psf2	chrII	1228148	1229239	-	protein_coding	0.038139400921659	0.101430908551222	0.191351750388144	1.08217344546288
psh3	chrII	1174480	1175972	-	protein_coding	0.0155863656680787	0.0549823987278962	0.282355923548357	1.63890573659517
psl1	chrII	3303292	3304037	+	protein_coding	0.0231056206665963	0.167369012501756	0.0896123574982532	0.914565720469799
psm1	chrII	2540660	2545157	+	protein_coding	0.0219467412293738	0.219169276447685	0.13385115746516	2.84249409611964
psm1-antisense	chrII	2543249	2544500	-	ncRNA	0.0230740780809739	0.220822795802224	0.142457626925678	4.21215884852118
psm3	chrI	1220969	1224862	-	protein_coding	0.0224621151957274	0.0970471191709064	0.184718203951583	2.65061116754431
psm3-antisense	chrI	1220911	1225530	+	ncRNA	0.0224766170651581	0.097656388964159	0.185713883486218	2.29209863612254
pso2	chrI	1156487	1159594	-	protein_coding	0.0197223961489072	0.245096555396732	0.20688905524928	0.863934616832958
psr1	chrI	531794	533731	-	protein_coding	0.01625429785399	0.124456738345881	0.108579831612661	1.2291249254001
pss1	chrI	1917767	1920867	-	protein_coding	0.0269950926268112	0.0611257855095093	0.207857695289727	12.0067632766129
pst1	chrII	2452041	2457119	+	protein_coding	0.0379777404647036	0.0818769708376697	0.135978534000473	2.46677618127215
pst3	chrII	1089163	1094818	-	protein_coding	0.0281212307579019	0.261023445403561	0.260922544927501	1.29766298912467
psu1	chrI	1821401	1823413	-	protein_coding	0.0371755635600352	0.269850009123531	0.0932125260480615	12.7756393983598
psy1	chrIII	1027501	1029258	-	protein_coding	0.0269884275560174	0.12063730619196	0.225712309332584	2.54756782128628
psy2	chrII	894372	897437	-	protein_coding	0.0596351595103693	0.269958049005994	0.147772874182603	1.18995865350734
psy2-antisense	chrII	896715	897364	+	ncRNA	0.028298847093789	0.297810927542077	0.148446159888184	1.90653871417565
pta1	chrI	3855385	3857994	-	protein_coding	0.0293988143740104	0.106255954091122	0.00647804378427392	1.39268102884247
ptc2	chrIII	1863661	1866637	+	protein_coding	0.0397506454611293	0.266738744654183	0.0793379657588312	1.61054459618616
ptc3	chrI	819768	821920	-	protein_coding	0.0200690835117106	0.0444605118935446	0.10403162636605	4.99407424779275
ptc4	chrI	2540745	2543232	-	protein_coding	0.0180264606809094	0.159119274444005	0.0511334637751437	0.604570246582228
ptf1	chrI	2605757	2607414	+	protein_coding	0.04551961737176	0.117601759192784	0.100566812195795	2.06873000331925
ptf2	chrII	4236878	4238341	+	protein_coding	0.0303344867358708	0.129399113228774	0.164431663592463	1.0045340037594
ptf2-antisense	chrII	4236633	4237762	-	ncRNA	0.0189125295508274	0.313195170643597	0.158327243058211	0.32177607639504
pth1	chrII	2995103	2996353	-	protein_coding	0.0296152084287678	0.765334073951022	0.217916281290326	0.5556038508
pth2	chrI	2460189	2461046	-	protein_coding	0.0336469950433705	0.13642996394211	0.125032096070661	0.863053121061844
ptk1-antisense	chrII	3409507	3412197	+	ncRNA	0.0440076476872236	0.243887723803065	0.236663168086818	1.18313116672862
ptl2	chrI	3028006	3030516	-	protein_coding	0.030706481915583	0.126140812820501	0.291414999189806	3.04770733595618
ptl3	chrI	1079635	1081713	-	protein_coding	0.0401795735129068	0.306763240384684	0.207700410674959	0.483128355991338
ptn1	chrII	3161728	3162941	+	protein_coding	0.056977156593587	0.491542895145201	0.285508693348509	0.202753890560594
ptn1-antisense	chrII	3161772	3163104	-	ncRNA	0.0484051036682616	0.510723460867969	0.282423507448383	0.182482523648649
ptp4	chrII	1277905	1279799	+	protein_coding	0.0335424340250211	0.108800329518017	0.0631059401634936	1.02333636166843
ptr1	chrI	5208643	5218739	+	protein_coding	0.0262115034794705	0.0862110842424954	0.171404872526874	3.28938613131438
ptr3	chrII	3888644	3892036	+	protein_coding	0.0250977951282721	0.0510771147655741	0.0854435832102374	5.62821475280071
ptr8	chrI	1761552	1764319	+	protein_coding	0.027986622550228	0.158463568985726	0.211737006515798	1.50356910905313
pub2	chrI	2797871	2800406	-	protein_coding	0.0262268413074015	0.246243281746793	0.0746519781812763	0.802455904733728
puc1	chrII	3699198	3702782	-	protein_coding	0.0297226802032569	0.266787278908125	0.189703311878668	0.535911344796317
puf3	chrI	943265	946909	-	protein_coding	0.0327433099514536	0.233488074070387	0.160365815541442	1.67017157779912
puf4	chrI	3273940	3278265	+	protein_coding	0.0206719248127846	0.099792307181539	0.222502852114902	1.44964236479769
puf5	chrI	757915	762714	-	protein_coding	0.0324197116481432	0.15317855977891	0.2669970760877	0.640705926390915
puf6	chrIII	2409922	2411871	+	protein_coding	0.0225543075104824	0.151810364206997	0.194979001609118	4.0577456521293
pup1	chrI	4350803	4352369	+	protein_coding	0.0226551448661884	0.0827710107210577	0.174533543759807	4.17231573068327
pus1	chrIII	2120626	2122630	+	protein_coding	0.0170651903170137	0.160180495404014	0.0658707362134903	0.861280999251497
pus2	chrII	3559270	3561112	+	protein_coding	0.0559293523969722	0.888124747595816	0.137955489569903	0.58698771606949
pus2-antisense	chrII	3559167	3560896	-	ncRNA	0.0564913865361283	0.809522299700623	0.18691694475848	0.602049033111625
pus3	chrIII	668412	671378	-	protein_coding	0.0465489459539187	0.175552637043988	0.164685519032707	0.49131998246797
pus4	chrII	3365690	3367172	+	protein_coding	0.03467461866366	0.135755116164356	0.101758085880096	2.59563996440621
pus7	chrII	1993791	1998937	+	protein_coding	0.0253367303546618	0.0678272517162671	0.00480124622034463	1.40514677098717
put4	chrI	5492902	5495156	+	protein_coding	0.0274302722031633	0.099483934607658	0.0952499340074745	0.292497271184561
put4-antisense	chrI	5492628	5494800	-	ncRNA	0.0253272284727068	0.12030998389694	0.119014459072054	0.309345105893186
pvg3	chrII	2416908	2418545	-	protein_coding	0.0207696746806471	0.112209155625595	0.249877481261239	3.02551466890654
pvg3-antisense	chrII	2417501	2418682	+	ncRNA	0.0222798651053089	0.0992151875950895	0.205958278926735	3.61282701079594
pvg5	chrI	4785162	4786280	-	protein_coding	0.0249213505115012	0.0649941265060565	0.216190277453491	3.03369091435599
pwi1	chrIII	1030996	1032789	-	protein_coding	0.0478678038379531	0.186553567320604	0.202554481416486	0.716794151840491
pwp2	chrII	873265	876158	-	protein_coding	0.0224684450520204	0.104244455082863	0.0104785238152176	1.35458364344971
pxa1	chrI	1500851	1502700	+	protein_coding	0.0394896514528416	0.131399919371095	0.0623175985874088	0.323268336938886
pxd1	chrIII	1286193	1287531	+	protein_coding	0.0395901388321764	0.203357052658859	0.0310039846470458	0.895560500560538
pxl1	chrII	2712155	2714207	+	protein_coding	0.0467200599716392	0.175056780449185	0.122539611110593	0.914161480019493
pyp1	chrI	5161474	5163360	+	protein_coding	0.0366538540854645	0.119610743484688	0.0396863954318941	2.58389506415695
pyp2	chrI	5202366	5205202	+	protein_coding	0.0375465277369305	0.119289461377361	0.129512652474998	1.30730059291255
pzh1	chrI	1527565	1529862	-	protein_coding	0.0252083463999548	0.056007493141239	0.092855211604932	2.39622560535481
qcr9	chrIII	371210	372055	+	protein_coding	0.0121885865760876	0.30499233047874	0.257030262618958	1.98715962011834
qns1	chrIII	305618	308800	-	protein_coding	0.0283584442810019	0.114391280947657	0.149421820156995	1.39458461612194
qrs1	chrII	4203368	4205852	+	protein_coding	0.026608894111882	0.0853446385644462	0.117671527297567	2.70370966706924
qrs1-antisense	chrII	4203368	4205951	-	ncRNA	0.0263521578607786	0.0845118591431715	0.158202272401263	2.62389211604723
rad1	chrI	4978592	4980303	+	protein_coding	0.0173641157357415	0.199546763028465	0.0880997609053111	1.71875049634717
rad13	chrII	2672990	2676799	-	protein_coding	0.0288411889693619	0.179678822860429	0.270479398166967	1.00068079975059
rad15	chrI	664310	667647	+	protein_coding	0.0242119456342652	0.152830218750091	0.0897403690635348	0.871876695385076
rad15-antisense	chrI	664677	665246	-	ncRNA	0.0137075718015666	0.117905142981014	0.229703058938738	1.30068975571177
rad16	chrIII	514796	518379	-	protein_coding	0.0139837142998124	0.145723609533997	0.0406898110350633	1.10504854919062
rad21	chrIII	1342923	1346239	+	protein_coding	0.0276100799042801	0.104792342229983	0.0824316215504447	0.886901539505428
rad26	chrI	4450589	4453369	+	protein_coding	0.0305661378212856	0.354651516489555	0.0157136579269645	0.84960849955036
rad3	chrII	903253	913629	+	protein_coding	0.0281244664624592	0.107126925982551	0.191203192463944	1.68813049939765
rad31	chrI	1198224	1199733	+	protein_coding	0.0379668726132447	0.155616605616606	0.000554811126862853	0.66340891815772
rad4	chrI	1058646	1063306	-	protein_coding	0.0358015635148182	0.241932306590258	0.0106253137851784	0.968355201716738
rad50	chrI	3791753	3796023	-	protein_coding	0.0176703066359049	0.152088930584261	0.01300022143199	1.58855952131148
rad50-antisense	chrI	3791897	3793891	+	ncRNA	0.0116568317881262	0.140484963406846	0.0752747005997299	1.5349189054664
rad52	chrI	1099489	1101583	-	protein_coding	0.0341677261798361	0.130403365609897	0.0305023767283501	2.02858450011939
rad52-antisense	chrI	1099991	1101663	+	ncRNA	0.0318639104908405	0.138132544915677	0.0469675683728356	2.00092431429426
rad60	chrII	2406801	2408273	+	protein_coding	0.0282080255760115	0.0902243163787202	0.290599437400274	1.32422297724185
rad8	chrI	170489	174701	-	protein_coding	0.0294538661974258	0.126084445488161	0.176328633516639	1.4572986924264
rad8-antisense	chrI	170237	174473	+	ncRNA	0.0285127367860995	0.124779591352671	0.178752266031905	1.46712448489141
rae1	chrII	4288914	4290900	+	protein_coding	0.0217206732375985	0.156347849817586	0.201018987564068	1.77122233673212
raf1	chrIII	99716	102315	-	protein_coding	0.0397372244877356	0.456914863053055	0.0362052638908726	0.945922211619854
raf2	chrIII	500743	502880	+	protein_coding	0.0315414749409277	0.453472821998718	0.221431097822495	0.604784649859616
ral2	chrII	3219942	3222399	-	protein_coding	0.0307536567109813	0.128527942590439	0.137920285086941	1.33872067378917
rar1	chrII	1406917	1410028	-	protein_coding	0.0270605996904084	0.0891176173752753	0.0726891945826414	1.89333767164899
ras1	chrI	2019462	2020669	-	protein_coding	0.0218474609155613	0.48219227083043	0.206636170217927	1.25450407560066
rav1	chrII	3524531	3528845	+	protein_coding	0.0199795808539648	0.0612530402055249	0.0334834184265952	1.22661014829624
rav1-antisense	chrII	3526856	3528695	-	ncRNA	0.0254815626940713	0.0777359895006954	0.177288962399046	0.973883420065253
rav2	chrII	1861541	1863142	-	protein_coding	0.0238525291932667	0.133539570471076	0.20420321562648	0.854531056058713
rax2	chrI	2741001	2745312	-	protein_coding	0.0198396561898447	0.0898579357841507	0.115288509326843	1.77885728926003
rba50	chrII	644833	646781	-	protein_coding	0.0218774499043557	0.231312909432946	0.119720681591293	1.31968602990246
rbd2	chrIII	2245582	2247243	+	protein_coding	0.0269507005989647	1.26065383911198	0.187474257549966	0.456338525737507
rbx1	chrI	1575290	1576307	+	protein_coding	0.0281860913182852	0.25495182331025	0.194237771883973	0.687039501720747
rcd1	chrI	5417366	5418973	-	protein_coding	0.0150458921723712	0.0872679489648188	0.24842019880299	1.02604685905414
rcl1	chrI	336308	338157	+	protein_coding	0.0394187660583129	0.141410490244846	0.156459266208591	1.12501352420227
rdh54	chrI	703669	707990	+	protein_coding	0.0367499487946838	0.916406529394826	0.266765551458554	0.725768074288359
rdi1	chrI	1318942	1321136	+	protein_coding	0.0220540758676352	0.109969671080221	0.249869339556341	1.5929362441887
rdl2	chrI	3838660	3839443	-	protein_coding	0.028328720109542	0.0741039078674948	0.190335723263468	1.63562689655172
rdp1	chrI	1324591	1329061	+	protein_coding	0.0226165865832309	0.146822233058948	0.168762405316478	1.19233724317673
rds1	chrI	1667671	1669666	+	protein_coding	0.0769889042448746	0.168944500928545	0.257154795822857	11.0544890129073
rec10	chrI	4301367	4303885	-	protein_coding	0.0387381676249605	1.43377119235558	0.126773064037838	1.91703459015091
rec11	chrIII	1223308	1226925	-	protein_coding	0.0298175385347357	1.03231018135323	0.274480573606513	1.66709163726845
rec11-antisense	chrIII	1224631	1225817	+	ncRNA	0.0306963557906307	0.313906790774108	0.259373872211385	2.04553108220911
rec12	chrI	1772925	1774203	+	protein_coding	0.0756258856872933	0.556996949652123	0.236913295607221	0.441904723200313
rec12-antisense	chrI	1772501	1774232	-	ncRNA	0.0739225294760027	0.59877664392805	0.212139948192823	0.356549170854997
rec14	chrII	2786858	2788406	+	protein_coding	0.0336469510580793	0.119625073826052	0.208039758787444	0.70297823627261
rec15	chrII	2161542	2162200	+	protein_coding	0.0456597201296901	1.73401059608587	0.29342506601277	1.31552745592705
rec25	chrI	1751076	1753681	-	protein_coding	0.0159895374354189	1.01817728699134	0.130279957106174	1.56990027322457
rec7	chrIII	1547051	1549069	-	protein_coding	0.0384330385713767	0.145335653610193	0.215673982859503	0.720377345019822
rec7-antisense	chrIII	1545574	1549995	+	ncRNA	0.0299543848977342	0.115140334609479	0.020487257195757	0.734845912010857
rec8	chrII	2568893	2570993	+	protein_coding	0.0714586757702196	3.116854424446	0.248155220951743	0.655361727142857
red1	chrI	5070931	5074055	-	protein_coding	0.0389214299151789	0.608635930116734	0.261609982375311	1.11894943918054
red5	chrII	1051557	1053615	+	protein_coding	0.0363864516145276	0.548944742837188	0.209030731476073	1.38727942371234
reg1	chrI	523097	526412	+	protein_coding	0.0279567735378621	0.088708092509326	0.148539384528587	1.73805631055807
rem1	chrII	1953419	1954793	-	protein_coding	0.0324733242485794	0.0666290813804733	0.152515023462007	1.26949029330422
rem1-antisense	chrII	1952767	1955702	+	ncRNA	0.0354149039080954	0.100843143631105	0.0943941404915119	0.685162725979557
rem1-antisense-2	chrII	1953038	1954662	+	ncRNA	0.0396301484690919	0.0891114238758705	0.136697697778927	1.10097418565271
rep1	chrII	2976695	2978838	+	protein_coding	0.0803511705685619	4.11125598430446	0.27466102501797	1.03419645321979
rer1	chrI	5026143	5027475	-	protein_coding	0.0167482282687325	0.0376964732227692	0.0811646313473235	2.56912865015015
rer2	chrI	5357357	5358837	-	protein_coding	0.0206375424989785	0.183729127478403	0.0185733290365152	1.06564450050676
res1	chrII	1232588	1235587	+	protein_coding	0.0356075779744402	0.296994821744575	0.168530975727044	0.69636166663888
res2	chrI	686543	689179	+	protein_coding	0.0211773585023795	0.0977973479499679	0.217844861271911	0.897810724677542
ret3	chrIII	2092995	2094869	+	protein_coding	0.0273327498434848	0.0592214800392294	0.1545707047327	3.82255691528815
rev1	chrII	4061232	4064411	-	protein_coding	0.0401559392657597	0.132763262471678	0.0668061616354348	0.463669091145014
rev1-antisense	chrII	4061570	4064564	+	ncRNA	0.0259299374455427	0.114648420505129	0.141348393669015	0.666762776803607
rev3	chrI	3129707	3134492	+	protein_coding	0.0334998232512621	0.118136189704209	0.0510873481914296	0.646263419278997
rev7	chrII	2313096	2314605	+	protein_coding	0.0178329538656496	0.159199540292345	0.135404680504205	0.584988951126574
rex2	chrII	4073448	4075761	+	protein_coding	0.0320969218408367	0.249227758026084	0.0825479270752702	1.28971459835711
rex3	chrI	4767907	4769529	-	protein_coding	0.0273817515335234	0.131616120848708	0.0800112502816713	2.36187595869297
rex3-antisense	chrI	4767923	4769721	+	ncRNA	0.0304355481272515	0.124101308492382	0.0646096638821026	2.44595786888209
rfc1	chrII	3852657	3856111	-	protein_coding	0.0206063522528192	0.128847581625507	0.1383258722263	1.28387079009844
rfc3	chrI	4034145	4035920	-	protein_coding	0.0246768919458404	0.681381251777815	0.21764648497975	0.618085402253521
rfc4	chrI	905077	906465	-	protein_coding	0.012428266951926	0.0632219691570367	0.118988235684558	2.87058695785303
rfc5	chrII	1534421	1536292	-	protein_coding	0.025092447686023	0.0638500862794125	0.282843115532885	1.51787674839658
rft1	chrII	3580145	3583740	+	protein_coding	0.0365886835847404	0.140984140797073	0.224571634866194	2.87232703602225
rft1-antisense	chrII	3580722	3582044	-	ncRNA	0.0337931398974684	0.373131063227758	0.284562091216753	1.35427221009834
rga1	chrII	4196034	4200033	+	protein_coding	0.0218971896548507	0.0837301734739658	0.0625432534812737	1.74584192573143
rga2	chrI	3348103	3352396	-	protein_coding	0.0257639426096285	0.0635740317182583	0.0558603399373568	1.39691457139529
rga3	chrI	5123328	5129129	-	protein_coding	0.0366020152790587	0.213131085651747	0.193566097346021	2.90301932511636
rga4	chrII	1839363	1843187	+	protein_coding	0.0259659842304866	0.320802144684046	0.209921618545045	1.49882709544979
rga5	chrII	2486559	2488209	+	protein_coding	0.0269954956045819	0.156220269878928	0.164492403712137	1.06460628257576
rga8	chrI	570753	574417	-	protein_coding	0.0242974725242516	0.118408261041468	0.0789439610359901	1.76553346970524
rgf1	chrIII	1245211	1249470	+	protein_coding	0.032322989180705	0.264880636569485	0.17781670844326	1.50621130130312
rgf2	chrI	5080718	5085055	+	protein_coding	0.0266345277617611	0.0724866395945147	0.29129992639455	2.40751480107217
rgf3	chrIII	1238721	1244105	-	protein_coding	0.0364515810429902	0.110142247886773	0.0796687008048258	1.54136309695394
rgf3-antisense	chrIII	1241936	1244247	+	ncRNA	0.0536437397801359	0.11630144430454	0.0598305633513418	1.51022429965383
rgg8	chrI	2996304	2997058	+	protein_coding	0.0168269230769231	0.201728044876874	0.0862342277482465	0.534885608753316
rgs1	chrI	679062	681890	+	protein_coding	0.0440011391996584	0.97541106812468	0.153943035283257	5.44550013702263
rhn1	chrII	1035538	1036864	+	protein_coding	0.0349772197146698	0.103365392579439	0.177754082111767	0.749971956447964
rho2	chrI	4422700	4424646	+	protein_coding	0.0230242434717583	0.388678631463489	0.0723694050132802	0.842509868448099
rho4	chrI	3086938	3088619	+	protein_coding	0.0376271461184131	0.453021104060485	0.157699730013608	0.437745380428316
rho5	chrI	2131685	2133066	-	protein_coding	0.0268222529317937	0.0618972837261399	0.060477565580263	1.91698592107169
rhp14	chrII	536652	538069	+	protein_coding	0.0338482834994463	0.171551395768059	0.154393027140299	1.42106033362738
rhp14-antisense	chrII	536739	539154	-	ncRNA	0.0274367314192472	0.185369348947357	0.186380980267286	1.07758887908903
rhp16	chrIII	102424	106750	-	protein_coding	0.0438550187730028	0.527822013292124	0.181689586862622	0.838144605235784
rhp16-antisense	chrIII	101801	105553	+	ncRNA	0.0337767082739866	0.389679591776671	0.109641881604192	0.886493755397121
rhp1602	chrII	432523	434527	+	protein_coding	0.0291543133374872	0.153655380723581	0.0716497978182893	1.09799024787924
rhp18	chrII	1069887	1072065	+	protein_coding	0.0282654406156521	0.180798034032498	0.171158899416485	1.43122246671258
rhp23	chrII	2986871	2988489	+	protein_coding	0.0247490819434061	0.0762979557605667	0.24325311960155	4.53047150154512
rhp26	chrIII	1178932	1182641	-	protein_coding	0.0313502922575926	0.131910496859085	0.114326268025328	1.09532925640334
rhp41	chrI	4593600	4596120	-	protein_coding	0.0125820284178607	0.0753582308814255	0.159318683847899	1.49534300486111
rhp42	chrIII	451805	454813	+	protein_coding	0.0716923794449565	0.442374031857372	0.294242416528094	0.587514378324468
rhp6	chrI	305602	306762	+	protein_coding	0.0380184749796819	0.18420825575779	0.296103755074483	0.734177666163793
rhp7	chrIII	105535	107848	+	protein_coding	0.04620629220563	0.997126677852349	0.243411429251394	0.566368775183744
ria1	chrIII	289720	293230	+	protein_coding	0.0411978687588476	0.163237004488834	0.0826916871906842	2.01958194764957
rib1	chrI	1622910	1624639	-	protein_coding	0.0211731676217105	0.140043045466774	0.188710327818103	1.31509882157316
rib3	chrII	3851565	3852678	-	protein_coding	0.0402392080273619	0.175163536884256	0.0286887353856863	1.3315728490566
ric1	chrI	4503486	4506928	-	protein_coding	0.0185483758995884	0.142422175781729	0.289102323659258	1.49070419407321
rif1	chrI	2766283	2770704	+	protein_coding	0.0224411492080328	0.0727919261170856	0.0942756145396613	1.94764722675865
rif1-antisense	chrI	2769228	2770625	-	ncRNA	0.0172670988874574	0.0642663281297501	0.0602951506243626	3.20562933196135
rim1	chrI	3927451	3928579	-	protein_coding	0.0130690364007923	0.0385401462152668	0.257720654299642	0.98689523337766
rim2	chrI	3127538	3129464	+	protein_coding	0.0258366266731851	0.358759735120046	0.23508968821432	0.643545379283489
rim20	chrI	815388	817984	-	protein_coding	0.0327808617719441	1.10843091094386	0.242521779207846	0.770955540639445
rio1	chrI	1225464	1227365	+	protein_coding	0.023042034210992	0.154696406555337	0.0214087462672386	1.43950970765387
rio2	chrII	2923879	2925326	+	protein_coding	0.0424898154444842	0.177453654909273	0.0516628034972147	0.919195331029717
rix1	chrIII	435804	438607	-	protein_coding	0.0268595586169324	0.147580524719628	0.282354633293908	1.57221455627899
rix7	chrII	1931810	1934522	-	protein_coding	0.0378156089666967	0.190002594895457	0.0827695030081573	0.896631909199853
rki1	chrI	4675116	4678174	+	protein_coding	0.0367163392759444	0.157543127186186	0.0445534014776659	1.68225064903532
rkr1	chrII	2426381	2431722	+	protein_coding	0.0224888424102951	0.125050062662988	0.114180602913122	2.00976727050178
rlc1	chrI	3887243	3888497	+	protein_coding	0.0307468542822351	0.104913499329732	0.0291849240027783	2.35791615430622
rli1	chrII	4164564	4167261	+	protein_coding	0.0333012955016177	0.0705524204051484	0.0519776413915438	2.66720137717835
rlp1	chrII	518095	519645	+	protein_coding	0.0157909529256836	0.109083390953746	0.275254244319439	1.05412638532258
rlp24	chrI	5043386	5044768	-	protein_coding	0.0264623329146515	0.109560323027979	0.00252707359816498	1.5166467239508
rmt1	chrI	5015959	5018021	-	protein_coding	0.023172669661737	0.0755741409400395	0.24488034788852	1.66276044992726
rmt3	chrII	1375889	1379351	-	protein_coding	0.0200066583147508	0.0828540234479599	0.136601281236112	1.15773092497111
rna1	chrI	5030439	5033261	+	protein_coding	0.0329617565177181	0.273565998611431	0.163937729129207	1.9514453998051
rna4	chrI	515661	517504	+	protein_coding	0.0247083843944316	0.088128716501666	0.117794635503422	0.800438379001628
rnc1	chrIII	64099	66972	-	protein_coding	0.0385251376625069	0.0919830655282803	0.09431837669563	2.98497078219631
rnf10	chrII	3681874	3684412	+	protein_coding	0.0337170066303934	0.0913289145215858	0.127384813898152	1.49139918380615
rng2	chrI	2645380	2650427	+	protein_coding	0.0267009372424642	0.196201867513063	0.249505068595644	2.1517179097979
rng3	chrIII	86164	88770	-	protein_coding	0.0271572213719864	0.121776263137844	0.0334896581544603	0.724349805257099
rng8	chrI	3853571	3854963	-	protein_coding	0.0283781405991898	0.182642764431949	0.108717291129164	1.44046545671695
rng9	chrII	3635229	3636355	+	protein_coding	0.0230676634117155	0.0759567581072619	0.0829881383569013	0.862057880994671
rng9-antisense	chrII	3635248	3636355	-	ncRNA	0.021400767420063	0.073387851560672	0.0728422901692591	0.878546451445348
rnh1	chrII	2748489	2750034	-	protein_coding	0.0396099903375985	0.122098614448396	0.129710003225832	0.867187430906149
rnp24	chrI	5385758	5387132	+	protein_coding	0.0342116638449624	0.238760337523542	0.116488414362198	1.15886363591703
rod1	chrI	411651	414448	+	protein_coding	0.0396297105160105	0.133820758262314	0.00962649129302599	1.25156349410082
rog1	chrI	2563655	2566870	+	protein_coding	0.040581446724583	0.250131594598639	0.0100800141650485	0.974202886625194
rox3	chrIII	1734260	1735344	-	protein_coding	0.00888921585373622	0.135430954570552	0.0946278690139667	1.75809700968635
rox3-antisense	chrIII	1734438	1735406	+	ncRNA	0.00835694642186348	0.129597613749127	0.104545353988668	1.94468336854339
rpa34	chrII	1763709	1764620	+	protein_coding	0.0348842784573917	0.0788762602706474	0.23350808216529	3.59825157135016
rpa43-antisense	chrII	4000573	4001683	+	ncRNA	0.015684099203716	0.0996071326549121	0.138391063832246	1.06810728333333
rpa49	chrI	3925533	3927349	-	protein_coding	0.0135544631799562	0.1364511590668	0.0172324290358544	1.79415473623348
rpb10	chrI	4950341	4951480	-	protein_coding	0.0310032818304505	0.0778752331082442	0.220571224752719	2.08421476690079
rpb11	chrI	1433938	1434842	+	protein_coding	0.0314980990718998	0.139048303668322	0.195640042983544	1.41745479922566
rpb2	chrI	850591	854385	+	protein_coding	0.0319923203818102	0.0678679005300221	0.282118127560399	4.35173502042699
rpb3	chrIII	1782897	1787006	-	protein_coding	0.033846084679839	0.271914830764926	0.0551656251520638	1.26309488452178
rpb5	chrI	1054665	1055906	+	protein_coding	0.00720101258894362	0.232144483942766	0.0248865554049557	2.13090065995165
rpb6	chrIII	783023	784077	+	protein_coding	0.0377385940409683	0.0807456641596642	0.0810149156677349	1.77585016816888
rpb7	chrI	2902104	2903133	+	protein_coding	0.0147278310574569	0.126704476734825	0.129000797910011	1.99612164917396
rpb8	chrII	2223641	2224720	+	protein_coding	0.0270075910645306	0.433200085538706	0.205494856380993	1.53404079981464
rpc1	chrII	1249831	1254496	-	protein_coding	0.0362305033299161	0.212093668147796	0.160490035636944	1.48410394185423
rpc10	chrII	1675592	1676188	+	protein_coding	0.0354805419621159	0.163428310621373	0.0602773384853485	1.40408797776846
rpc17	chrI	3316817	3317528	+	protein_coding	0.0250524770810959	0.596823363386386	0.170639913581871	1.74680716701828
rpc19	chrI	903042	903861	+	protein_coding	0.0210673375947839	0.0845803589667147	0.278582567345025	1.26162012942613
rpc2	chrI	2265987	2269606	-	protein_coding	0.027704263144194	0.132723476934054	0.0690213371995258	1.4428576454131
rpc25	chrII	2590901	2593389	-	protein_coding	0.0192491831436384	0.234163460666424	0.148541553126166	0.656769367162379
rpc37	chrIII	136733	137783	+	protein_coding	0.0339722752343603	0.163959206785342	0.222886035777902	1.15530677357143
rpc40	chrII	4395913	4397207	-	protein_coding	0.0241525794040408	0.0793329323132102	0.0203477175950692	1.33301270305255
rpc82	chrI	3286487	3288578	+	protein_coding	0.0272305898420388	0.0861028942541132	0.294783063125499	1.69191817910091
rpf2	chrI	3898266	3899709	-	protein_coding	0.0174053086367545	0.227327097160044	0.0971153155755371	1.17393871985447
rpl102	chrII	3060505	3061591	+	protein_coding	0.0364806633916536	0.330125576834831	0.15606391888008	2.77103848388582
rpl102-antisense	chrII	3060447	3061331	-	ncRNA	0.0414902632019638	0.337084908344511	0.160327444002169	2.81794913461538
rpl1603	chrII	3443226	3445951	+	protein_coding	0.0282109503721061	0.195208764290402	0.218984763279561	1.48975127715596
rpl22	chrI	5314778	5315429	+	protein_coding	0.0239922120761113	0.0527070944192517	0.0836481820915337	10.8010579735023
rpl2301	chrI	3179343	3180033	-	protein_coding	0.0307308238544264	0.067231337052372	0.0845652999607365	4.38503239311594
rpl2502	chrII	2690601	2691722	+	protein_coding	0.0296821674022534	0.0720369876411488	0.261914027442709	3.02251529884032
rpl3002	chrI	5095073	5095925	-	protein_coding	0.0521952832093497	1.3511618346449	0.266745882531196	2.62307880663146
rpl3202	chrI	3415408	3416099	-	protein_coding	0.044915755997887	0.226400416077785	0.0404394598019368	12.3074027051375
rpl3402	chrIII	1321392	1322217	+	protein_coding	0.0347303099688405	0.0738779302458548	0.196049921145462	3.59533738484848
rpl35a	chrIII	540206	540821	-	protein_coding	0.0279191443569993	0.106094645883977	0.232245855949226	3.81976686138211
rpl3602	chrII	3153441	3154041	+	protein_coding	0.0603859325437408	0.158435832636979	0.218548343874136	9.82763889083333
rpl3801	chrII	754621	755300	+	protein_coding	0.0125855690483519	0.02802619598869	0.131001737861379	4.10140239359352
rpl39	chrIII	1640803	1641395	+	protein_coding	0.017228075402706	0.0509109775283525	0.0600657746856102	6.23192928251689
rpl4102	chrI	2853647	2853947	-	protein_coding	0.0215695040329107	0.0694358797960402	0.0936897586211254	17.1943678441667
rpl802	chrII	1726632	1727577	+	protein_coding	0.034055237638465	0.137246775968832	0.00408834873074438	4.56842798597884
rpm1	chrIII	1283099	1286259	+	protein_coding	0.030699571028738	0.202619671962569	0.136818859520331	0.896546764398734
rpn10	chrI	4557551	4558762	-	protein_coding	0.0216494639520636	0.0480368967512429	0.239996956612451	2.86862845251858
rpn11	chrI	3010632	3012307	+	protein_coding	0.0145547789174743	0.04239868583927	0.053396946524434	5.26891429895522
rpn1301	chrII	4208067	4209901	+	protein_coding	0.0137591420215735	0.0394425798920181	0.168994073491125	2.05111517788986
rpn1302	chrIII	897608	899248	-	protein_coding	0.0313635091674912	0.116963219494411	0.246846150846587	2.28061263064024
rpn15	chrI	5383013	5383811	+	protein_coding	0.0279138189029894	0.101271933775525	0.195020504934399	2.98083362468672
rpn2	chrII	3319633	3322966	-	protein_coding	0.0211184937513113	0.0520457441650883	0.291248837005053	6.59474443114311
rpn3	chrII	712424	714152	+	protein_coding	0.0173890178331361	0.0425483228406275	0.0202177011261989	3.30607133145255
rpn501	chrI	1266194	1267780	+	protein_coding	0.0159466685340722	0.0579948965887725	0.0945472652333354	5.39439182298235
rpn502	chrI	4909367	4911100	-	protein_coding	0.0214591963200828	0.0588345466050343	0.271375611535542	5.41118576442585
rpn6	chrI	885944	889096	+	protein_coding	0.0186842420234258	0.0468148463978204	0.243785351281766	2.1917489434486
rpn7	chrII	430393	431802	-	protein_coding	0.0278882459921546	0.0731763764888316	0.294877894140901	4.55112238786373
rpo41	chrI	4147643	4151509	+	protein_coding	0.0177712839555428	0.19616001435699	0.183002599505615	0.88669948506208
rpp1	chrI	1424697	1425562	-	protein_coding	0.0560598987764729	0.703016019740109	0.245613099202156	0.44669355982659
rpp101	chrI	2700391	2701213	+	protein_coding	0.135637283939494	0.298165450777411	0.109972801150014	2.49661441666667
rpp21	chrIII	657370	658818	+	protein_coding	0.0316697371348105	0.270326086956522	0.132493671102908	0.613603107734807
rpp40	chrI	2339836	2341304	+	protein_coding	0.0413879750811351	0.182596881724622	0.0559918939287373	0.982564244380109
rpr2	chrII	3537178	3538070	-	protein_coding	0.0162632840850181	0.270544404226536	0.128687880265891	1.23521240190583
rps2202	chrI	1511592	1512406	-	protein_coding	0.0559952303835369	2.68063678358379	0.0656451089125782	4.31857933691646
rps27	chrII	517273	517984	+	protein_coding	0.0239735371195876	0.0780105873879694	0.0794524735682948	2.59643981399437
rps3	chrII	4238212	4239340	-	protein_coding	0.037695366306914	0.0759019025429811	0.0998019963986896	11.2088922442376
rps3001	chrI	4890186	4890829	+	protein_coding	0.019056138791408	0.332693332915658	0.0843667952114889	2.53536304276827
rps3002	chrII	2348960	2349453	-	protein_coding	0.0359926777791321	0.231467143115476	0.109360827715235	3.30833270283976
rpt6	chrII	2121444	2122817	-	protein_coding	0.0266437601288365	0.121058991864564	0.160520938790972	4.91616396194465
rqc1-antisense	chrI	3625435	3626731	-	ncRNA	0.0310488467893453	0.0791269572562774	0.226337008052006	2.22196598726852
rqh1	chrI	831918	836094	+	protein_coding	0.0293867389278496	0.199803013531741	0.202707699258324	1.38189267762213
rrb1	chrII	2145592	2147913	+	protein_coding	0.0536225952542708	0.58003584306347	0.222838104127186	1.28476533078414
rrf1	chrII	1118360	1119457	+	protein_coding	0.0104771203282897	0.071229633052838	0.279168128989062	0.718204211941659
rrg1	chrIII	1356162	1357371	+	protein_coding	0.024697080948167	0.397423746691848	0.263476554424483	1.58107423076923
rrg9	chrI	2419904	2421354	-	protein_coding	0.0283757898047288	0.651545906132237	0.112924045306054	0.175070904655172
rrn3	chrI	2236712	2239308	-	protein_coding	0.0235721547405512	0.289066527148662	0.132956710813232	1.02087643085516
rrn5	chrI	5129264	5131929	-	protein_coding	0.0361185677924972	0.185085723226859	0.262367349246591	0.92468029315197
rrn5-antisense	chrI	5129191	5131963	+	ncRNA	0.0345665465340682	0.183826979904645	0.280331076408153	0.907215569264069
rrn6	chrII	3369297	3372308	-	protein_coding	0.0283421401826749	0.133896540165039	0.0673829617036107	0.600781484805712
rrn7	chrII	2756276	2758582	-	protein_coding	0.0280927821559217	0.266486129014576	0.158833426778235	1.14144552406765
rrp1	chrI	3578771	3583005	+	protein_coding	0.0585215970961887	0.147656779272529	0.121902569859608	0.649141031589514
rrp14	chrI	3657811	3659118	-	protein_coding	0.0364674940751934	0.31276068948913	0.258886430948466	0.830440072494262
rrp16	chrI	4803032	4804584	+	protein_coding	0.0186077904409852	0.219658303216656	0.0989776507066921	2.56473052690077
rrp2	chrII	3839329	3844105	+	protein_coding	0.0253092268654381	0.117371994456281	0.028059121288666	1.19603124518425
rrp3	chrI	2592453	2594218	-	protein_coding	0.0365465236200962	0.155244476409452	0.260972825139299	0.931063014872521
rrp4	chrI	560824	562179	-	protein_coding	0.0297841427978414	0.0772637890589842	0.254622147593603	1.07946891734317
rrp40	chrI	1178856	1180072	-	protein_coding	0.0129675725051382	0.0644558072148026	0.237456532137551	1.6995320703125
rrp41	chrI	3163136	3164354	+	protein_coding	0.0334275516336231	0.24466515720744	0.0592344097654084	0.992934928366174
rrp42	chrII	4231874	4234086	+	protein_coding	0.0258709845186981	0.0883625971922181	0.163924139507915	1.38362533216546
rrp46	chrII	639273	641343	+	protein_coding	0.0313746439395735	0.131377397989353	0.281314804895156	1.03114015181159
rrp6	chrI	610842	613338	+	protein_coding	0.0195131625553165	0.0984260442381566	0.245642966742602	2.17488376292067
rrp7	chrII	3211305	3212274	+	protein_coding	0.0171912470854079	0.26649547730232	0.220075684185532	0.787496316047472
rrp9	chrI	3329311	3331216	+	protein_coding	0.0440053681364064	0.622753009249082	0.256034006371575	1.87571827244094
rrs1	chrII	2068069	2069263	+	protein_coding	0.0490735785615477	0.456963882320552	0.130136266045441	0.740980082495812
rsc1	chrII	3416010	3418693	+	protein_coding	0.0371988608067729	0.112015613932559	0.133891911937502	1.6864970359672
rsc4	chrII	1088957	1091034	+	protein_coding	0.0221778256563601	0.176971624254478	0.252611130185683	0.824497159484834
rsc7	chrIII	1388677	1392088	+	protein_coding	0.0189700569358178	0.206557232517121	0.104297864260381	1.16087521650542
rsc9	chrII	2916188	2918985	+	protein_coding	0.0401113720216749	0.240629196717764	0.253541117669496	1.17115345352163
rsd1	chrI	4053604	4056672	-	protein_coding	0.0422611950598866	0.656198608789451	0.258620896951721	1.11129034786506
rsm1	chrIII	1551385	1554137	+	protein_coding	0.0177222596285309	0.135867922760104	0.106473881482863	1.08243379778343
rsm1-antisense	chrIII	1551330	1552587	-	ncRNA	0.0102047927947247	0.159603649592208	0.0465317269729855	1.16668699602228
rsm10	chrII	3870132	3872820	+	protein_coding	0.0251984112534461	0.12668324777102	0.0937301127139049	1.09992197916667
rsm18	chrIII	725979	726792	+	protein_coding	0.0297850738760624	0.0912152170990725	0.0400508004179543	1.12378179274293
rsm19	chrI	384886	386195	-	protein_coding	0.0248702321475575	0.306755614566557	0.140999831801204	0.724741934300993
rsm25	chrII	4290896	4292035	-	protein_coding	0.0276362107325309	0.136598727436549	0.0809478981413452	1.46304164881475
rsm27	chrII	3072290	3074762	+	protein_coding	0.0297160348776462	0.237251084269517	0.184631232436019	1.254194521339
rsm7	chrI	3518714	3519812	-	protein_coding	0.0149365884583962	0.0623102668315387	0.182888451752762	2.39885638843352
rsn1	chrII	561122	564808	-	protein_coding	0.0380639543784446	0.174513707175719	0.241662255129885	1.81798147978839
rsp1	chrII	1493052	1495570	-	protein_coding	0.0321604270672613	0.346984050206043	0.183074347138482	0.455473479050834
rst2	chrI	1309676	1313429	+	protein_coding	0.0324912491882731	0.145469651654251	0.277706976850473	1.61186927977618
rsv1	chrII	2888450	2889979	+	protein_coding	0.069652918196274	0.232992233005805	0.163512102795451	0.468149048070634
rsv2	chrII	3530760	3535288	+	protein_coding	0.0341126793904261	0.152677528375257	0.0535605294980109	0.897407593253092
rtc5	chrII	3216184	3219312	+	protein_coding	0.0276154036317871	0.172332099278705	0.0597514346258066	0.855446674632353
rtf1	chrI	4797195	4799346	-	protein_coding	0.0287916881389979	0.31861550528215	0.267269708627087	1.04262074988377
rtf2	chrI	652225	653321	-	protein_coding	0.029041949155037	0.184507421256661	0.00257125334166117	1.30502887249088
rtp1	chrII	3297527	3301277	-	protein_coding	0.0249452617760816	0.100646887558435	0.184072241451736	1.1788601552
rtt10	chrII	1180588	1184250	+	protein_coding	0.0274500390432947	0.171129075392989	0.125073092437246	0.89298128638722
rtt10-antisense	chrII	1182610	1184243	-	ncRNA	0.024834192662416	0.228361121790426	0.151769998535384	1.19338386068585
rtt109	chrII	4213486	4214782	-	protein_coding	0.0365520333762233	0.169389219032596	0.128704205649332	0.347024414351852
rud3	chrII	740220	741876	+	protein_coding	0.0351966603378914	0.0705438647960245	0.0766813603805318	2.29919972841184
rud3-antisense	chrII	740133	741158	-	ncRNA	0.0331003059512452	0.0742222792382657	0.138647978826148	3.12986616634146
rvb1	chrI	4924227	4926065	+	protein_coding	0.0280061012176607	0.0743951280761737	0.157419435045302	1.95256059385201
rxt2	chrII	451027	453062	-	protein_coding	0.0305139627161788	0.38312224449367	0.0799399251452711	0.643547763022113
rxt3	chrIII	1045458	1047457	+	protein_coding	0.0355169886231742	0.305621765729824	0.14228233951356	0.619383315282641
rxt3-antisense	chrIII	1045483	1047241	-	ncRNA	0.038144265015757	0.269689323131403	0.254456874470594	0.698955336461889
sac11	chrII	3706643	3708933	+	protein_coding	0.0255962620153666	0.0815467348297349	0.108488825165753	1.56531900283843
sac3	chrIII	2088527	2091991	+	protein_coding	0.0285588193553432	0.169195586880938	0.0744311751476823	1.34988231545901
sad1	chrII	2303681	2306661	+	protein_coding	0.0216544593226192	0.16559298125115	0.0830365001166578	1.32138384236577
saf1	chrIII	1653343	1655582	+	protein_coding	0.0263685121107266	0.141908845312177	0.174263333067224	0.921373685797231
[truncated: 2,069 more rows]
