# Supplementary material for: A scaffold lncRNA shapes the mitosis to meiosis switch
Source: Nat Commun. 2021 Feb 3;12:770. doi: 10.1038/s41467-021-21032-7 (PMC7859202; doi:10.1038/s41467-021-21032-7)
Supplement: Supplementary file 5 — Supplementary Data 2 [file 41467_2021_21032_MOESM5_ESM.xlsx]

## Sheet: RNA-seq
Supplementary Dataset 2: Analysis of RNA-sequencing data
Shown are log2 fold changes in mutants relative to the wt strain, as provided by DeSEQ2 (using Sartools)
ID = Name of the feature
Adjusted p-value = Significance of up or down-regulation corrected for multiple hypothesis testing, as provided by DeSEQ2
Legend	not significant: p-value > 0.05
	statistically upregulated feature in mutants compared to the wt strain: log2 fold change > 1
	statistically downregulated feature in mutants compared to the wt strain: log2 fold change < -1
	mot2∆ / wt		mamRNA∆ / wt		mot2∆ mamRNA∆ / wt
ID	Log2 fold change	Adjusted p-value	Log2 fold change	Adjusted p-value	Log2 fold change	Adjusted p-value
aah2	0.217	0.107814422324977	0.129	0.418891489310491	-0.393	0.00246847413744565
aah2-antisense	-0.462	0.00312858642374806	-0.099	0.628781401810394	-0.591	0.000116237882344664
aah3	-0.418	5.40300759925816E-07	-0.083	0.439885906352885	-0.062	0.53816757329791
aap1	0.532	8.53960531676971E-07	0.046	0.768345427917549	0.307	0.00617664827258359
aar2	0.193	0.198873486094906	0.109	0.54534838479751	0.225	0.125460613799514
aat1	-0.182	0.104638212767133	0.237	0.0417008849912558	1.081	2.2968276614425E-28
abc1	-0.14	0.395385916568173	-0.32	0.0475917315871203	-0.648	6.55879893407315E-06
abc1-antisense	-0.116	0.499271133798673	-0.324	0.0481176879814297	-0.616	0.0000256565109842261
abc2	0.388	0.000159234278194758	-0.094	0.48155625458499	0.599	2.06046919421319E-09
abc3	0.482	0.00268846943094276	-0.804	5.84068784626475E-07	1.337	7.12405827326476E-19
abc3-antisense	0.5	0.00294313763337665	-0.736	0.0000180072528756586	1.291	3.226795263407E-16
abc4	0.696	2.25468196246326E-10	0.146	0.289610796802151	0.459	0.0000435498222250016
abh1	0.474	0.00414769997144875	0.061	0.798398468561241	0.658	0.0000406342537635255
abo1	-0.12	0.31850445744555	0.047	0.756925689272132	-0.09	0.47018003804172
abo2	0.018	0.897193304045087	-0.028	0.864777332231124	-0.155	0.168573876001057
abp1	0.875	1.19174831962564E-15	-0.202	0.133099737516098	0.531	2.38155661809322E-06
abp140	-0.388	0.0125109072780475	-0.061	0.775328727115976	0.29	0.0616740280976386
abp2	-0.292	0.0116983624228304	0.95	8.90359371643625E-20	-0.012	0.933856613767308
abz1	-0.023	0.864925968882381	-0.554	4.02323236804332E-08	0.243	0.0170749722076994
abz2	-0.718	3.06884552056345E-06	0.119	0.568144749427562	-0.585	0.000166638888982105
aca1	0.443	0.0000186831117259643	-0.563	2.0030009174976E-07	0.729	2.55252802391205E-13
acb1	-0.463	0.00210067323906975	0.015	0.949607530557966	-0.827	1.20364850694854E-08
ace2	1.449	6.4878223358344E-20	0.24	0.251224885967539	1.395	1.79830762974334E-18
ace2-antisense	0.877	3.42625233271155E-09	0.187	0.323953211516406	0.889	1.80929260552582E-09
aco1	0.569	1.1335604471037E-08	-0.245	0.031195320725707	-0.14	0.210754447632379
aco2	-0.838	4.0560106730236E-24	0.135	0.190115758142082	-0.692	1.19826064553216E-16
acp1	-0.481	0.0121162311277338	-0.408	0.0507983470162371	-0.945	2.34489070188375E-07
acp2	-0.12	0.212930316452458	-0.157	0.121700873194028	-0.108	0.263865087772891
acr1	-0.663	1.5838794835314E-10	0.131	0.301203327465896	-0.197	0.075476928764464
acr1-antisense	-0.77	7.21164600656495E-08	0.172	0.315361337551524	-0.588	0.0000394484011563572
acs1	-0.29	0.00750418501278665	-0.449	0.0000379384509600494	-0.213	0.0551977902698716
act1	-0.327	0.000385648232248858	-0.225	0.0271297278321566	-0.103	0.314727223003825
ada1	0.144	0.128800252100814	0.144	0.16291482161023	0.425	7.91712757962084E-07
ada2	-0.015	0.937389861935243	0.291	0.0833946807772106	-0.081	0.6575995807719
ade1	-0.566	1.56514189506535E-11	-0.118	0.257451815603412	0.267	0.00227430976316966
ade10	-0.882	1.26455562748456E-28	-0.981	6.33061294734624E-35	-0.597	1.56445215542737E-13
ade2	-0.481	1.31905237044235E-08	-0.411	3.11088798188107E-06	-0.18	0.0466917010042071
ade2-antisense	-0.334	0.00357857587148304	-0.163	0.222685497011368	0.056	0.688203862337636
ade3	-0.137	0.0969225283986257	-0.273	0.000819935118557391	0.487	7.35285125701957E-11
ade3-antisense	-0.149	0.0845179725313824	-0.285	0.000892404991433196	0.565	3.86213346015151E-13
ade4	-0.401	8.51207103756147E-06	0.163	0.121093308475031	0.295	0.00126882668038393
ade5	-0.164	0.235981565382817	-0.164	0.277619730549434	0.087	0.559940172789913
ade6	-0.55	1.49118495131371E-08	-0.345	0.00102461532216613	0.157	0.142407507245377
ade7	-0.433	5.7160424406117E-07	-0.271	0.0039657151382467	-0.869	6.0917119017519E-25
ade7-antisense	-0.463	1.49940983327714E-07	-0.273	0.00453801579583321	-0.883	8.71547089157931E-25
ade8	-0.709	2.47364826784176E-14	-0.353	0.00048804212863207	-0.328	0.000728060864386498
ade9	-0.014	0.938199026347533	0.066	0.730586453004467	0.866	5.94390936462931E-11
adf1	-0.596	9.40593876380001E-11	-0.025	0.868721745822457	-0.386	0.000040851161496761
adg1	0.21	0.16174926991673	0.374	0.0128261850827242	1.551	1.06081188829838E-33
adg2	2.716	6.44372566994548E-128	0.255	0.0674755530645518	1.602	3.46524471704314E-44
adg3	0.49	0.0000230800009802434	0.326	0.0100784668269343	0.853	2.48252259432961E-14
adh1	-0.034	0.809301503474103	-0.541	9.00307587498537E-07	-0.042	0.761454651700112
adh1-antisense	-0.05	0.715876904141576	-0.541	8.42925397579281E-07	-0.058	0.663968087035957
adh1-antisense-2	-0.05	0.715876904141576	-0.541	8.42925397579281E-07	-0.058	0.66394876029965
adh4	-0.8	8.25016149218733E-10	-0.201	0.20779374094742	-0.277	0.0476288888498811
adh8	-0.323	0.170400815605507	0.056	0.86627427981657	-1.611	1.11410278412942E-12
adk1	-1.157	1.37168344587664E-29	-0.235	0.0518839352340952	-0.593	1.78326781642449E-08
adl1	-0.115	0.271919519891885	0.109	0.347136002047424	-0.224	0.0208515905341731
adn1	0.319	0.00153958916463416	0.494	7.94592588185447E-07	0.543	1.89309393481754E-08
adn2	0.892	2.51815542571238E-10	-0.362	0.0283270076172559	0.409	0.00605024947621981
adn3	-0.194	0.195285249769808	-0.276	0.0762020476361935	-0.203	0.172825838500887
ado1	-0.408	0.000027539788332735	-0.297	0.00489626199956512	-0.047	0.700523746399819
aes1	-1.197	3.50343177978884E-21	-1.796	3.33650768201873E-45	-0.586	5.71870454582883E-06
afg1	-0.483	1.25010063365351E-06	-0.028	0.851952045360572	-0.34	0.000752609867873598
agl1	1.436	0.0000014783808661595	-0.133	0.758064224121513	0.105	0.785487030429044
agn1	0.278	0.0144426104297472	0.134	0.322467870634466	0.751	9.32171660454307E-13
agn2	2.915	7.44802475654664E-156	0.954	1.99762293512404E-16	1.099	5.98764977893083E-22
ago1	0.369	4.16149057602468E-06	0.355	0.0000191341857840817	0.437	3.18089018601271E-08
agp3	0.032	0.842567208784164	-0.318	0.0166222378725633	0.38	0.00145811300529846
ags1	-0.222	0.0290203211934941	0.224	0.0410710599815651	-0.006	0.965493351546043
aha1	0.309	0.00145166308903313	0.348	0.000548878993329088	0.188	0.0640153446253629
aif1	0.346	0.0078833068860153	-0.317	0.0253239858555099	-1.162	7.06620791430023E-21
aim22	-0.102	0.425671217880539	0.076	0.603704954422255	-0.041	0.768867699987932
aim27	0.193	0.0851748634442211	0.174	0.158169747732817	0.459	8.91921742579339E-06
aim27-antisense	0.096	0.455030261931746	0.124	0.364887045442637	0.304	0.00638879065472385
ain1	0.267	0.174883624668215	-0.295	0.172168056592016	-0.571	0.00237936245582995
ain1-antisense	0.343	0.0733483232947332	-0.258	0.244583154082636	-0.512	0.00716171387504587
aip1	0.19	0.0449876553821068	-0.085	0.466605817111252	0.281	0.00215561603216979
air1	-0.488	0.0000716381689988548	-0.316	0.0184256619677843	0.188	0.146920678637654
akr1	-0.35	0.000657979273051638	0.197	0.0858382434033471	0.062	0.614131823434041
ala1	0.114	0.201235170946265	0.067	0.533014971276962	0.381	1.88297962640627E-06
alb1	-1.126	0.00206996785912987	-0.803	0.0443414378553988	-0.509	0.188281865980211
alg1	0.06	0.605791807651309	-0.097	0.430659818467104	0.006	0.962839891732516
alg10	-0.056	0.691547451052617	-0.181	0.173419906696363	-0.196	0.104717973137868
alg11	0.202	0.0122554466425551	-0.139	0.129141124562347	0.276	0.000431845886049453
alg12	0.217	0.0569006003023996	0.156	0.229430644530751	-0.001	0.996364533128412
alg13	-0.042	0.798972796648875	0.083	0.631676324933713	-0.018	0.91482729382824
alg14	-0.274	0.0310442051417531	-0.057	0.735519923264136	-0.329	0.00818952793111716
alg2	0.139	0.0943108750875718	-0.312	0.000112704322895321	0.372	1.13460708767589E-06
alg3	-0.092	0.517964307588827	-0.213	0.128148049727751	-0.204	0.113838580421732
alg5	-0.297	0.0213004929307078	-0.287	0.0384686682975325	-0.057	0.710961424061748
alg6	0.337	0.000306839835978305	-0.061	0.632805780998428	0.303	0.00122289846154472
alg8	0.182	0.0840016323595331	-0.191	0.09539015917319	0.182	0.08434681252462
alg9	-0.025	0.850397072229277	0.163	0.169259773090958	0.014	0.92027702329937
alm1	0.308	0.0133837206231619	-0.281	0.0384325442770477	-0.021	0.897272494464134
alo1	0.95	2.06345040735537E-31	0.659	3.60251760669413E-15	1.077	4.55868054212495E-40
alp1	-0.161	0.213430614737054	0.19	0.165697301490667	0.479	0.0000306715214646567
alp11	0.291	0.0344991518430686	-0.048	0.803858306493199	0.047	0.781056901390916
alp13	0.114	0.328207947173099	0.031	0.845755523609849	-0.063	0.618692195528273
alp14	0.699	4.20329356119761E-12	-0.048	0.748101622061701	0.491	1.91221185430777E-06
alp16	0.051	0.659848746608117	0.333	0.000666212383786004	0.274	0.00382223649360087
alp21	0.393	0.0678941340402593	-0.119	0.674672297632522	-0.218	0.354268397944902
alp31	0.088	0.685138964871023	-0.46	0.0175933547719544	-0.462	0.0106175466565256
alp4	0.268	0.0560844507769571	0.143	0.390689900427896	-0.021	0.906583318291649
alp41	0.052	0.678532853294097	0.397	0.000122022608660551	0.131	0.232964649786578
alp41-antisense	-0.491	0.142564978548322	0.202	0.619922735063984	-0.059	0.883139505118898
alp5	-0.139	0.26063972210677	0.042	0.798124532508393	0.189	0.110751085532889
alp6	0.538	0.000972306290161046	0.058	0.811519613159903	0.231	0.190920914591599
alp7	0.035	0.898741035766743	-0.126	0.6519080955268	-0.398	0.070381815455159
alr1	0.29	0.170400815605507	0.329	0.145882331272588	0.416	0.039079381399957
alr1-antisense	0.462	0.0873704992478243	0.457	0.118840925292805	0.597	0.0217807445977594
alr2	-6.285	0.00143604625795505	-0.875	0.590816465324971	-2.91	0.0464264551316324
alr2-antisense	-6.197	0.001755966170813	-0.7	0.677196391251245	-2.822	0.0557115760103382
amk2	0.089	0.362121360929818	-0.197	0.0404852683858698	-0.308	0.000349562581522313
amo1	0.413	0.00475526118508737	0.132	0.477036879162964	0.42	0.0038201359539074
amo1-antisense	0.384	0.00997545343309366	0.149	0.416392088408843	0.386	0.00893027473562601
ams1	0.576	2.72065315881665E-10	0.22	0.0366427994286157	0.103	0.332607542829394
ams2	0.727	2.14827472150778E-13	-0.099	0.458894415421247	0.249	0.0196259658194858
ams2-antisense	0.691	3.40000781129439E-11	-0.113	0.411285180731776	0.212	0.0629372506307308
amt1	0.707	8.1666914436761E-12	0.953	1.79257281849791E-20	0.391	0.000264270179551496
amt2	-0.625	7.1134834757025E-14	-0.439	4.86588658481185E-07	-0.126	0.17928790835199
amt2-antisense	-0.625	9.78302590328634E-15	-0.426	4.58000278281111E-07	-0.093	0.321882673383809
amt3	0.211	0.378617945580323	-0.08	0.79596883921629	0.242	0.300734321241282
amt3-antisense	0.182	0.500197392082701	-0.079	0.819445626232428	0.151	0.58740784480983
anc1	0.045	0.668625759758291	-0.357	0.0000509397280415093	-0.251	0.00378421635793273
anp1	-0.03	0.794621068401936	-0.089	0.427069537944831	0.015	0.901134273116597
any1	-0.604	5.69460613096408E-13	-0.355	0.0000718649291992694	0.053	0.610883648169238
any2	0.23	0.0144426104297472	0.124	0.258196662180555	0.653	6.33002866803512E-14
apc10	0.364	0.213374880577154	0.017	0.97105319518414	0.321	0.277887948637904
apc11	0.397	0.0159083208219006	-0.308	0.100132403057514	-0.409	0.015504521150228
apc13	-0.101	0.878465733588816	0.19	0.783688291888315	-0.201	0.740548940591808
apc14	0.05	0.874524022337213	-0.221	0.472837569332962	-0.766	0.00190533763092293
apc15	0.306	0.174346133907276	0.293	0.23668787372537	0.105	0.683171717616456
apc2	0.118	0.336239449017107	-0.081	0.575289089361649	-0.147	0.221414056535246
apc5	0.755	5.90072403096701E-13	0.156	0.240482902071331	0.558	1.79352931660852E-07
ape2	0.501	4.84318536747591E-09	-0.119	0.261405340281039	0.232	0.00992359582768349
aph1	-0.119	0.431930827897566	-0.007	0.973850901836355	-0.084	0.596102919051595
aphl-antisense	0.371	0.000119052012428075	-0.924	2.54141538479863E-23	0.407	0.0000203500256945314
apl1	0.742	3.22803682017444E-17	0.297	0.00260152357861254	0.663	7.28194836650287E-14
apl2	-0.146	0.199519215619762	-0.084	0.538434541468221	0.016	0.905419664995646
apl3	-0.051	0.72819040431777	0.262	0.0439956813620436	0.191	0.127528596841307
apl4	0.762	1.41216793011105E-21	0.061	0.586543137012675	0.775	2.90496593711412E-22
apl5	0.361	0.0000602181805582376	0.129	0.236236836196273	0.59	1.1038403196491E-11
apl5-antisense	0.237	0.154122129104301	0.165	0.389396368965299	0.507	0.00085601086813763
apl6	0.246	0.010331377299715	0.079	0.51844702591556	0.49	6.13970843829801E-08
apm1	0.438	6.56796156630587E-06	0.192	0.0872711323158765	0.369	0.000163624500197525
apm3	0.109	0.536790208753069	-0.443	0.00638105498847476	-0.32	0.0407594893232831
apm4	-0.129	0.256823436364456	-0.295	0.00804006000991584	-0.279	0.00775803239797377
apn2	0.29	0.0136263583734259	-0.094	0.531137065978865	0.047	0.743646327314059
apq12	-0.272	0.0445673245717223	0.105	0.529913187003289	0.06	0.709022333419117
aps1	-0.356	0.00238343332571721	-0.161	0.242723391089662	-0.608	7.68048820031807E-08
aps1-antisense	-0.383	0.0012071634296537	-0.174	0.207858930129679	-0.627	5.27646184592171E-08
aps2	-0.73	1.6856993195741E-07	-0.063	0.750323377716644	-0.728	1.63212771629909E-07
aps3	0.329	0.000119988805531331	0.337	0.000144466207763769	0.494	2.44879914766479E-09
apt1	-0.078	0.514035630130974	-0.047	0.739848596496587	0.886	1.50076606620945E-20
arb1	0.076	0.715620082812036	0.24	0.219534769540667	-0.87	2.72808774174593E-07
arb1-antisense	0.023	0.920945125381178	0.293	0.131422774169001	-0.863	5.33142422850263E-07
arb2	0.344	0.11558442565768	0.052	0.87337035957148	0.102	0.69218555595886
arc1	-0.265	0.00359040632189053	-0.547	6.52311429551437E-10	-0.345	0.000106564543742831
arc2	0.131	0.201336006864768	-0.046	0.725889589564311	0.315	0.000775606220935955
arc3	-0.501	1.65434072802068E-06	-0.213	0.074731831594935	-0.322	0.00253963661278153
arc4	-0.186	0.0583528735974199	0.013	0.929094586606295	-0.041	0.720652351743997
arc5	-0.006	0.964254266822994	0.007	0.970632386304174	0.118	0.314727223003825
are1	0.18	0.150232171688739	0.421	0.000497863398950924	-0.237	0.0517241999391249
are2	0.1	0.414102857894677	-0.034	0.831736661492661	0.106	0.379847321844303
arf1	-0.846	2.82074073131306E-20	-0.127	0.275485787118268	-0.297	0.00225614399461581
arf6	-0.339	0.0011124411528958	-0.099	0.450854983880853	-0.179	0.100751145394513
arg1	-0.151	0.0557279020854683	-0.436	4.63618763200376E-09	0.216	0.00439912101578251
arg11	-0.001	0.993392326758489	-0.278	0.00235251054993846	0.209	0.0180242854408284
arg12	-0.447	2.94109288376712E-07	-0.596	8.06542195391494E-12	-0.455	1.6192435674672E-07
arg3	-0.419	1.61624975852618E-06	-0.386	0.0000217834037419549	-0.157	0.0960095040352104
arg4	0.23	0.032114851548444	-0.76	3.38584717689926E-14	0.368	0.000351240162066106
arg4-antisense	0.202	0.0618349432817908	-0.835	3.67488345293742E-17	0.408	0.0000593167148754354
arg41	0.11	0.313051219873562	-0.164	0.149490202846111	0.05	0.676860315264598
arg5	-0.366	0.000125021244452179	-0.919	1.1016339778299E-23	0.116	0.275114873555766
arg6	0.19	0.0316574328183208	-0.123	0.230128752711561	0.313	0.000205040686636516
arg7	-0.805	5.64222722284489E-06	0.34	0.0862304775318742	-2.804	2.45621701001646E-47
arg82	-1.14	1.97958618250061E-07	-0.059	0.859023303629588	-0.817	0.000189894095110767
arh1	-0.192	0.147322200257573	-0.196	0.173550312369071	-0.054	0.724052388660532
ark1	-0.441	0.0130915804507562	-0.301	0.127732505480588	-0.264	0.152026941374436
ark1-antisense	2.136	0.77248898337328	0	NA	2.117	0.772316755270598
aro1	0.958	8.14445218579174E-33	-0.424	8.47317031430604E-07	0.873	2.77952814490409E-27
aro7	0.266	0.043109471935178	0.055	0.759507185131242	0.214	0.111410871832255
arp1	0.584	0.00691205844851097	-0.396	0.115051877045053	-0.261	0.279445922544568
arp2	0.094	0.318576107454293	0.062	0.582750833294066	0.195	0.0242024166072854
arp3	0.12	0.232365805591959	0.01	0.947082035721609	0.089	0.390697694940005
arp42	0.303	0.000541600710060174	0.053	0.657299903942863	0.353	0.0000439229828522493
arp5	0.05	0.69903893273379	-0.266	0.0194310330054017	0.13	0.252330715614567
arp6	0.746	0.000462615120432947	-0.254	0.352294634006336	0.205	0.407434905554194
arp8	0.614	3.21622066390276E-07	-0.032	0.871116147665068	0.28	0.0286873724098679
arp9	0.062	0.704035873870617	0.243	0.107260356879824	0.192	0.176800846389647
art1	0.142	0.245065507276086	0.139	0.299473847749115	0.164	0.171644971278827
aru1	0.019	0.900792053614325	-0.806	6.17589903739782E-13	0.822	6.53907725931132E-14
arv1	0.327	0.0508579232648266	-0.14	0.508485884755752	0.462	0.00395346791403996
arx1	-0.214	0.0334379380150154	0.126	0.279154839232758	0.943	2.43228817804983E-25
arz1	0.023	0.894242497834861	0.297	0.0337580615675956	-0.181	0.187944921719848
arz1-antisense	-0.03	0.872192538816011	0.209	0.206901006809348	-0.309	0.0340557635898022
asa1	0.368	0.00464946665388731	0.093	0.586543137012675	0.406	0.00155898225526594
asc1	-0.536	4.65583730157893E-06	-0.415	0.000872545860680178	-0.643	2.8252049682403E-08
ase1	0.299	0.0165912680708819	-0.28	0.0405040054542612	-0.202	0.123284721626864
ash2	-0.705	8.91107555750027E-09	-0.101	0.538208558811481	0.064	0.68018338614505
ask1	0.203	0.285471748813707	0.227	0.266563912445374	-0.227	0.234542349946164
asl1	-0.018	0.899267337642622	0.012	0.947084667434257	0.551	1.18268554340858E-07
asn1	-0.453	3.87649973610209E-08	-0.23	0.0124484139393935	0.096	0.310802790947929
asp1	0.44	0.000112807216743846	-0.087	0.56875467043417	0.186	0.130208793302021
asp1-antisense	0.487	0.000496064921184492	-0.091	0.633755764853947	0.026	0.885975651587898
ast1	0.275	0.130003639768208	-0.082	0.730880847535562	0.522	0.00192960912469601
ata1-antisense	0.103	0.296056974111457	0.039	0.755093452510485	0.354	0.0000488212598050313
atb2	-0.125	0.183009460598179	-0.372	0.0000278070464538497	0.098	0.308575921583805
atd1	1.082	3.15839444656671E-44	-0.141	0.143405831205433	1.047	2.6880710370634E-41
atd2	-0.234	0.326183356732798	0.001	0.997644451528384	-0.097	0.710713418940854
atd2-antisense	-0.357	0.185423481638303	0.062	0.870401352859296	-0.072	0.8182111921007
atd3	0.18	0.241437904703043	0.266	0.0927498388860257	0.186	0.223228161789445
atd3-antisense	0.233	0.137712044571865	0.316	0.0523292408878848	0.214	0.176911880589773
atf1	0.096	0.598763354551454	0.31	0.070929970779992	-0.206	0.215006951720014
atf21	1.584	1.44990212401149E-16	-0.095	0.745731805998258	-0.315	0.162071931246525
atf21-antisense	1.398	5.96634728878204E-14	0.022	0.946534329040594	-0.172	0.453604550065676
atf31	0.621	5.12400215480718E-06	-0.26	0.110694930843116	0.043	0.810913829716322
atg1	0.419	0.0000448923213706839	-0.026	0.874460698095113	0.048	0.71118327037103
atg10	-0.173	0.39048465213845	0.221	0.290273693213845	-0.225	0.247359997758946
atg101	-0.017	0.936561521952454	0.436	0.0103212171611643	-0.44	0.00814337676807803
atg11	-0.14	0.301318163842739	-0.14	0.349816752460722	-0.536	8.14103452695477E-06
atg12	0.169	0.532719739233684	0.018	0.962137968239239	-0.353	0.163349769079626
atg12-antisense	0.25	0.366905984136552	-0.035	0.929392246604715	-0.321	0.24206302196245
atg13	0.022	0.870631512814488	-0.004	0.983782060868756	-0.315	0.00167408155441259
atg14	-0.228	0.0298877534214106	-0.053	0.699029534169228	-0.16	0.139808205412965
atg15	-0.269	0.0216962576423992	-0.157	0.244809724537694	-0.432	0.000129421791096942
atg16	-0.299	0.218705609613881	0.1	0.743044190097955	-0.726	0.00128748953686594
atg17	-0.025	0.871127986858851	0.057	0.720074172885831	-0.069	0.621414603348085
atg1801	0.71	1.71870093429749E-08	0.126	0.454351160790935	0.117	0.441076778254653
atg1801-antisense	0.684	1.95180157671114E-07	0.102	0.576079099110867	0.151	0.323866394400133
atg1802	0.5	0.0000728828660216277	0.425	0.001518495424102	-0.012	0.944133182468646
atg1803	-0.021	0.938049645136924	-0.021	0.949607530557966	-0.863	0.0000376037521646621
atg1803-antisense	0.008	0.984295740941748	-0.082	0.868721745822457	-0.943	0.00547046459000792
atg2	-0.002	0.989189693887551	0.117	0.237490467149699	-0.132	0.138742967806795
atg20	0.062	0.740400149453491	-0.145	0.445528552299507	-0.543	0.00028624183660355
atg22	0.37	0.00151063725336746	0.185	0.174306361381877	-0.417	0.00034805734387516
atg22-antisense	0.324	0.0104770765292713	0.159	0.289716806516468	-0.475	0.00013880479941238
atg24	-0.084	0.448167531488181	-0.197	0.0709465681523879	-0.187	0.0647357457297611
atg3	0.472	0.00003188702560694	0.3	0.0168967433235784	0.058	0.68814909254914
atg4	0.199	0.184932589090828	-0.111	0.54277210338905	-0.166	0.280281587390758
atg5	0.118	0.443857554982556	0.314	0.0319005139400761	0.156	0.292544308096924
atg6	0.034	0.874893622952253	-0.195	0.322996902148461	-0.603	0.000244826781857166
atg7	0.845	2.15136380116969E-11	0.354	0.0143095157508644	0.345	0.0107744722618029
atg8	0.514	3.65411385974379E-07	-0.345	0.00194963555692371	-0.186	0.0946079326819428
atg9	-0.036	0.779138781521785	-0.1	0.436202457505083	-0.41	0.0000488212598050313
ath1	0.078	0.398017664304454	-0.042	0.707287494753888	-0.003	0.975017137142795
ath2	0.863	1.66548496349681E-23	-0.036	0.788130119426885	0.72	1.70983290642512E-16
atl1	-0.382	0.24676236475958	-0.192	0.629495466622164	-0.198	0.577372030266434
atm1	-0.092	0.358808260105601	-0.213	0.0305683198580744	0.319	0.000270792085302644
atp1	0.075	0.4360107401537	-0.149	0.121093308475031	0.032	0.761442323077486
atp10	-0.16	0.377866741145004	-0.3	0.0995124845133573	-0.927	4.44669184522305E-09
atp11	-0.234	0.11893262858696	-0.307	0.0505650913068875	-0.462	0.00107913536951664
atp12	0.126	0.565607756001055	-0.351	0.103227757542056	-0.078	0.736038581823019
atp14	0.078	0.507710484369933	-0.262	0.0170732631444314	0.175	0.0990322628699314
atp15	-0.1	0.454530400842907	-0.074	0.632141210240362	-0.333	0.0044803332402615
atp16	0.094	0.324897866651395	-0.053	0.646667763756697	0.251	0.00342720002064808
atp17	-0.31	0.00276545715041785	0.035	0.819609997236018	-0.208	0.0512073077364243
atp18	0.187	0.0981398698845091	0.18	0.145642140712103	0.036	0.793555195967158
atp18-antisense	0.071	0.536762063843853	0.151	0.189013533892744	-0.099	0.375094171211589
atp19	-0.199	0.153075003400187	0.195	0.195509100525404	-0.163	0.249731334648186
atp2	0.066	0.56744895958196	-0.039	0.779837035316362	0.094	0.393977940586765
atp20	-0.594	5.91443427730371E-09	0.187	0.116718252942359	-0.364	0.000478630508854884
atp23	-0.021	0.929392377532867	0.327	0.107004526230442	0.103	0.636333564831695
atp25	0.024	0.871127986858851	0.105	0.45126393767599	0.489	4.46966562667032E-06
atp3	-0.094	0.384181746286706	-0.079	0.523681667621784	0.098	0.358152284888963
atp3-antisense	-0.13	0.240587620715103	-0.088	0.499088826933278	0.043	0.728839065483646
atp4	-0.081	0.432450174073043	-0.074	0.525399845556989	0.104	0.295978702343903
atp5	-0.088	0.431728115886294	0.209	0.0528394860831792	0.045	0.710908743327827
atp7	-0.385	0.00182096437340142	-0.219	0.119122873397621	-0.824	3.81563022224497E-12
ats1	0.24	0.244666564572333	-0.324	0.137879180817581	-0.469	0.0156584481420438
atx1	-0.023	0.8915853729104	0.722	1.34785447930039E-09	0.852	1.56445215542737E-13
aur1	0.032	0.787509598062518	0.015	0.918207204538772	0.259	0.00691411974216361
aur1-antisense	-0.014	0.925442022375314	0.021	0.903411932766712	0.285	0.0115739646896152
aut12	0.43	0.000443988036510417	0.179	0.221587709769998	0.032	0.839320902028784
avt3	0.364	4.39075656421164E-06	0.005	0.970723074665465	0.524	1.3267386065755E-11
avt5	0.063	0.632534321664498	0.35	0.00176128386763393	0.396	0.000168344088162665
ayr1	0.412	0.00296605463318276	-0.377	0.0131094335885211	-0.313	0.0299350483677448
ayr1-antisense	-0.437	0.0169414749854681	-0.519	0.00662821724395709	-1.087	7.44990631101184E-10
azr1	-0.837	7.54166967388728E-18	0.026	0.864426736853455	-0.675	4.46904942853197E-12
bag101	-0.207	0.140331927079231	-0.079	0.649892995707029	-0.053	0.742670495425424
bag102	-0.412	0.0000135987266712008	0.086	0.483987576536719	-0.088	0.418222818040242
bbc1	0.891	4.90851520283917E-13	-0.307	0.0317985352715057	0.265	0.0479177742526276
bcp1	0.514	7.42246462309203E-09	0.108	0.338677656828193	-0.55	1.34747345051163E-09
bcs1	0.093	0.557553492168021	-0.184	0.254928918166287	-0.125	0.414222265456463
bdc1	-0.768	2.60388435183061E-06	-0.405	0.0252200690831851	-1.089	1.52247630289231E-11
bdf1	-0.216	0.0453440434423753	-0.033	0.828036099985233	0.016	0.906583318291649
bdf2	-0.615	4.67906181103613E-14	-0.038	0.751895419531734	-0.304	0.000320237850536654
bdp1	0.16	0.483893837998721	-0.322	0.166279073130078	0.09	0.712201996292163
bem46	-0.076	0.48035699485264	0.096	0.409794576189462	0.111	0.278501457950475
ber1	0.118	0.208646084498378	0.129	0.206628010788107	0.573	2.88388830552442E-12
bet1	0.456	0.0000242243815952519	0.051	0.741526056223244	0.005	0.971476415172341
bet3	0.457	3.56824277490876E-07	0.14	0.200571404106412	0.512	8.50445985323583E-09
bet5	0.068	0.766570845254395	0.026	0.929094586606295	-0.256	0.196083033223564
bet5-antisense	0.016	0.948808112390962	-0.016	0.960390946754166	-0.279	0.177791219106764
bfr1	-0.736	2.85676127007194E-18	0.187	0.0609715017659768	0.541	2.41051375574555E-10
bfr2	0.248	0.306856841829755	-1.08	1.66372665171737E-06	0.514	0.020266209120256
bgl2	-0.181	0.113054689529516	-0.425	0.000120252417657532	-0.425	0.0000588149369430106
bgs1	0.065	0.642152043588494	0.088	0.56117478847699	0.049	0.730341020357242
bgs2	0.628	3.19163265266413E-11	0.248	0.0221705346657258	-0.061	0.61463932273337
bgs2-antisense	0.75	5.29925339905824E-06	0.515	0.00419237834433159	0.187	0.326821673401227
bgs3	-0.297	0.00116296087541024	0.06	0.623199906141749	0.123	0.216980984740727
bgs4	0.333	0.0027563153458678	0.409	0.000367040017673315	0.252	0.0262889983420333
bhd1	-0.044	0.671330926338587	-0.053	0.638097844964423	-0.198	0.0218190481410925
big1	-0.503	5.09997532724392E-08	-0.306	0.00223470882259316	-0.248	0.0100207601374174
bio2	-0.279	0.00624227492237723	-0.653	2.83698359101765E-11	-0.031	0.811303120595332
bip1	0.243	0.00498770606263032	0.341	0.000104802119572001	0.259	0.00255751767468907
bir1	0.635	1.5236942472783E-07	-0.015	0.943291194352367	0.532	0.0000134284876432384
bis1	0.396	0.0328604113506862	-0.389	0.0610807376920661	-0.339	0.0822545871523256
bit2	0.996	0.000158676879642401	-0.328	0.337832683977419	-0.172	0.609997240382658
bit61	-0.36	0.00573840692929487	0.066	0.707216658269942	0.192	0.159395295571375
blt1	-0.218	0.116172493659542	-0.391	0.00506970499191594	-0.517	0.0000640087376952941
bms1	0.499	0.000305618413815931	-0.451	0.00230645817870816	0.824	6.54060454365008E-10
bmt2	-0.646	0.00112738905942721	-0.206	0.39474096063511	-0.786	0.0000594203796917243
bob1	-0.196	0.272711145226103	-0.316	0.085661340030278	-0.456	0.00546084994608831
bop1	0.446	0.0000234733341945706	0.274	0.0192923145358562	0.743	2.71080316719419E-13
bos1	-0.046	0.732638532086491	-0.038	0.811519613159903	-0.061	0.648235976493993
bot1	0.124	0.377253033029157	-0.268	0.0541683679597311	-0.016	0.922508788406714
bpb1	0.584	9.2809474302365E-09	-0.853	1.43094789502286E-16	0.615	1.19942351800011E-09
bqt1	0.302	0.16247422154691	-0.449	0.0511571418691714	-0.699	0.000862999900439981
bqt2	0.901	0.0510053160741777	0.319	0.594930168482859	-0.665	0.201610214940441
bqt3	0.059	0.583940979170281	-0.216	0.032307500372754	0.146	0.13216312986478
bqt4	0.404	0.00120485798853486	-0.227	0.113636864625774	-0.228	0.0841887089874836
brc1	0.405	0.00235199963232341	0.494	0.000299747753776039	0.353	0.00852658228810698
brf1	0.139	0.308721625672314	-0.294	0.0322755003125264	0.068	0.64865764298343
brl1	0.726	5.64222722284489E-06	-0.091	0.684640919991203	-0.335	0.0528728025465125
brl1-antisense	0.708	0.0000129410295564963	-0.128	0.562242530086748	-0.37	0.0327261940897201
brl2	-0.26	0.0481003797019477	-0.182	0.225842211941752	-0.469	0.00019403720896454
bro1	0.74	1.75806079398721E-17	0.008	0.960635049720303	0.64	2.78804633649583E-13
brr2	0.361	0.00120400519282971	-0.029	0.870160459833416	0.569	1.40867007812343E-07
brr6	-0.034	0.86370719877958	0.026	0.912863507041079	0.435	0.00311042407931812
brx1	0.181	0.206824237832971	-0.194	0.217194247580031	0.996	9.89879784594734E-16
brx1-antisense	0.142	0.342391643661611	-0.207	0.187971317220458	0.964	1.77806996950523E-14
bsd1	-0.124	0.308961896282356	-0.376	0.00102447135744024	-0.145	0.222407272912168
bst1	-0.7	2.04389742692417E-13	-0.387	0.000159032595844343	-0.595	5.45094531945236E-10
bst1-antisense	-0.803	5.61033073972117E-10	-0.507	0.000218641191392885	-0.642	7.68372197411398E-07
bsu1	-0.285	0.0909089840036609	0.749	3.23278015543221E-06	0.945	7.57759981475586E-10
btb1	0.162	0.21490448025775	0.184	0.190373023856319	0.283	0.0210105226890256
btb2	-0.571	5.31467444595254E-09	0.05	0.716802929453143	-0.145	0.177381202307715
btb3	0.035	0.86750948432629	0.036	0.883027527110496	0.299	0.0692211741716472
btf3	-0.265	0.0998575631959056	0.035	0.883027527110496	-0.223	0.174668079746717
btf3-antisense	-0.232	0.140978013468544	0.027	0.905459242171987	-0.198	0.215247576258521
btn1	0.411	0.0102209922885576	0.332	0.0586232310814306	-0.149	0.408623759926748
bub1	-0.37	0.00013324711187702	0.002	0.99234553359767	-0.019	0.879866834290883
bub3	0.394	0.0443154255801597	0.043	0.886662411780506	-0.016	0.950481191206269
bud22	-0.484	0.0298366044979894	-0.86	0.000113337029803045	-0.5	0.0237412837383578
bud23	0.171	0.496707989984996	-0.239	0.377578438296872	0.288	0.217313919089054
bud32	0.088	0.692394720128142	-0.324	0.117613300997162	-0.184	0.363367874556677
bud6	0.413	0.00318435638805773	-0.063	0.745731805998258	-0.022	0.903758728539595
bun107	-0.105	0.274239839301799	0.061	0.594379694323149	-0.04	0.709537829749262
bun62	0.432	0.000017996771037861	0.13	0.29322147842836	0.567	8.50445985323583E-09
but1	-0.134	0.554235120622262	0.199	0.39629038414097	-0.094	0.69071412157876
but2	-0.477	0.0000028343668339635	-0.009	0.960390946754166	-0.048	0.711935767558648
bxi1	0.128	0.350324684056421	-0.021	0.913742626274113	-0.14	0.300382133787622
byr1	0.294	0.0216866501933015	0.077	0.645963785978878	0.006	0.972624665518936
byr1-antisense	0.3	0.0159812023121033	0.099	0.534234807106922	0.013	0.935117166554303
byr2	0.832	1.35400686979375E-13	0.379	0.00252656713230741	0.214	0.0877006179071059
byr3	0.429	3.38824529051011E-06	0.26	0.0109208939200911	0.802	2.90418720482641E-19
byr4	0.287	0.00243196749302196	-0.02	0.891798108126898	0.503	2.76399470736567E-08
bzz1	0.272	0.0040630414824588	0.451	1.30104127905995E-06	0.088	0.410323982465406
bzz1-antisense	0.215	0.0352553317641816	0.507	1.85255732099577E-07	0.099	0.374583212929043
cab4	-0.142	0.577680209049751	-0.062	0.847904782746476	-0.504	0.0236343839559077
cab5	0.051	0.808476700847221	0.201	0.302806343136871	-0.053	0.796702270127919
caf1	0.423	3.38824529051011E-06	0.218	0.0347487812014318	0.682	1.160791155434E-14
caf16	-0.422	0.000746666680752174	-0.058	0.735847925605018	-0.108	0.450424394384046
caf4	0.272	0.0167456952928902	0.002	0.991747453391493	0.199	0.0885296928326802
caf5	0.082	0.620407473438772	0.632	2.48826355731995E-06	0.764	2.57205581991292E-09
caf5-antisense	0.156	0.459899833806288	0.65	0.000491608967887415	0.721	0.0000431716049436639
cam1	-0.219	0.0230731565731732	-0.211	0.0420409997104278	-0.085	0.425406816293904
cam2	-0.134	0.180103354823954	-0.206	0.0435348676391212	-0.234	0.0125602010335587
can1	0.062	0.547783609520987	0.216	0.0243475709015186	0.214	0.016302735047823
cao1	1.306	2.53799367014147E-64	0.02	0.877684819070812	0.303	0.000289849218101216
cao2	-0.046	0.797603393905723	0.613	0.0000124172227683895	-1.013	1.12833917370473E-13
cao2-antisense	-0.062	0.714286903675997	0.596	0.0000106587219141042	-1.052	1.65578790715258E-15
cap1	0.886	2.57367070243835E-31	-0.511	1.82092790478567E-10	0.663	8.94338741868053E-18
car1	-0.344	0.00536779220400986	-0.048	0.780046644773634	-1.767	2.66873995594148E-47
car2	-0.212	0.0262621020075318	0.185	0.0765896900695493	0.233	0.0132750459509915
cat1	-0.444	0.0000271306201635032	-0.432	0.0000879665481037272	0.589	9.82164511254778E-09
cay1	0.278	0.200848069048217	-0.406	0.0775288771879393	-0.493	0.0188316897993158
cay1-antisense	0.121	0.653843510019859	-0.402	0.117613300997162	-0.582	0.0112465786073859
cbc1	0.547	1.30773694347621E-10	0.022	0.875320605564478	0.685	4.29232396600945E-16
cbc2	-0.106	0.435933660125497	-0.16	0.255126845110647	-0.049	0.737252864607509
cbf11	-0.478	0.000373118097176364	-0.193	0.226865594810402	-0.564	0.0000212761182661979
cbf12	0.23	0.106990303247928	1.169	4.07190585630161E-20	-0.02	0.909814241152238
cbf5	0.129	0.122137304924856	0.155	0.0794807930259918	0.501	2.56953111925552E-11
cbf5-antisense	0.128	0.116916076444878	0.16	0.063657109467987	0.502	9.57964676005601E-12
cbh1	-0.786	9.78932383841281E-10	-0.06	0.739848596496587	-0.988	1.23942999164326E-14
cbh1-antisense	-0.732	9.37828312056632E-09	-0.033	0.868993117592313	-0.931	1.84400329968911E-13
cbh2	-0.068	0.759952920716127	-0.38	0.0537089277398729	-0.106	0.615599689649551
cbp1	0.318	0.00197520537119279	0.485	2.15926960403739E-06	0.772	1.35900423101924E-15
cbp1-antisense	0.327	0.00247846836484555	0.491	0.0000056357455445152	0.776	2.32194452658893E-14
cbp1-antisense-2	0.336	0.00199126406928767	0.499	4.21581722457176E-06	0.771	4.34697105047388E-14
cbp3	-0.09	0.465068937953848	-0.168	0.177199985330679	-0.368	0.000557874045065787
cbp6	-0.172	0.229070765542173	-0.108	0.523681667621784	-0.491	0.000159098260460329
cbp6-antisense	-0.253	0.0705785162305689	-0.162	0.315229066890094	-0.537	0.0000492576464234013
cbr1	-0.528	2.04646540556273E-09	-0.222	0.0268427537556843	-0.501	1.38001593413809E-08
cbs2	0.281	0.00133564117140151	0.022	0.872882140260924	0.276	0.00153358841243817
cca2	-0.059	0.711877075070862	-0.174	0.261883952173142	0.027	0.872234357654248
ccc2	-0.451	9.90871958926801E-07	-0.193	0.0684083452709605	0.061	0.586489794396051
cce1	-0.017	0.935047090767251	0.478	0.00506245786050446	0.5	0.00173041130218213
cch1	0.271	0.00180851054949904	0.021	0.877402397519874	-0.522	4.58397115638201E-10
ccq1	0.733	6.91393250161848E-12	-0.125	0.372057927806751	0.522	1.73359486713062E-06
ccr1	-0.833	2.95703579330094E-24	0.202	0.0353595556627896	0.054	0.606904847620701
ccr4	0.135	0.188750090315639	0.009	0.955950470335945	0.123	0.237078090329963
ccs1	0.037	0.768153328735128	0.217	0.0509013855025225	0.355	0.000316185718277871
cct1	0.023	0.830910295742551	0.191	0.0335582486903583	-0.043	0.670140913239841
cct2	0.209	0.0357526765458634	-0.052	0.689772068935294	0.385	0.0000454136491944173
cct3	0.19	0.0308245241595684	-0.01	0.943291194352367	0.548	1.71442495994072E-11
cct4	0.193	0.0324030706663207	-0.113	0.28329855798159	0.095	0.330161532264072
cct5	0.084	0.397696516594652	-0.057	0.62611894283674	0.015	0.897841130275114
cct5-antisense	0.086	0.392328806774018	-0.035	0.778789530997614	0.027	0.808795238572647
cct6	0.113	0.194183584839717	-0.121	0.20088696091011	0.003	0.974551321626074
cct7	0.012	0.920369281779105	-0.015	0.917060457152061	0.398	6.36679124116066E-06
cct8	0.307	0.000194962034738976	0.244	0.00623689380583741	0.411	3.45227038753777E-07
cda1	0.379	0.0000731053358845678	-0.222	0.0410710599815651	-0.164	0.115650780291737
cdb4	0.82	1.12658146180547E-27	0.197	0.0268104474399648	0.798	3.71177373834583E-26
cdc1	0.169	0.174078797108413	-0.076	0.625226309847331	0.332	0.00404413586514012
cdc10	0.851	1.54377805784456E-15	0.067	0.664928781512329	0.125	0.326325476099791
cdc11	0.293	0.0176576241010828	0.159	0.272649619198532	-0.207	0.10800684335469
cdc12	-0.386	0.000770212474057996	-0.107	0.464772598462656	-0.357	0.00186725644503647
cdc123	-0.501	0.0228330250125862	-0.153	0.586177585332284	-0.918	0.0000151654634272234
cdc13	0.124	0.253079142953325	0.205	0.0638650125728957	0.213	0.0368926950919667
cdc14	-0.054	0.587148396903522	-0.061	0.576109596884693	-0.208	0.0142163925500864
cdc15	0.799	9.75403759710633E-14	0.005	0.981173430564723	0.559	3.33984893320168E-07
cdc16	-0.342	0.00267061903002119	0.382	0.00117055472121628	0.145	0.239886368952073
cdc17	0.05	0.716377613643684	0.003	0.987618992244978	-0.274	0.0162629266850742
cdc18	1.139	6.32286757455313E-12	-0.193	0.383345443727294	0.455	0.0105460248320067
cdc18-antisense	1.181	4.87568049204887E-06	-0.206	0.570648603784389	0.422	0.141542101765992
cdc2	-0.089	0.391853297193788	-0.216	0.0310114024883947	-0.121	0.221228966863857
cdc2-antisense	0.011	0.947792280797453	-0.089	0.6098082204306	0.06	0.709006640517614
cdc20	0.427	0.000385449957197481	0.003	0.987618992244978	0.278	0.0252468480755723
cdc22	1.664	1.8222643371776E-47	0.026	0.89295883671206	1.44	1.59515062680506E-35
cdc23	0.295	0.0286541187634229	-0.066	0.716802929453143	0.039	0.816367608314611
cdc23-antisense	0.011	0.933877555742072	-0.134	0.276378293295518	-0.088	0.454708428674399
cdc24	-0.278	0.10731113814104	-0.246	0.194791794430573	-0.365	0.0291726667337113
cdc25	-0.082	0.556421714705005	-0.232	0.0815496986113747	-0.38	0.00126080688933043
cdc27	-0.074	0.843739937002602	-0.479	0.1504120450004	-0.774	0.00832515608118166
cdc28	0.093	0.574047269059452	-0.242	0.132823825582977	-0.02	0.914891143812743
cdc28-antisense	0.061	0.705348669305366	-0.228	0.132229536630033	-0.13	0.379608090425552
cdc3	-0.512	2.12891038054482E-08	0.105	0.365323782416501	-0.193	0.0478618306312101
cdc31	0.492	4.32337102303377E-07	-0.025	0.873512159819786	0.327	0.00106576960605013
cdc37	0.417	0.00329845652184383	-0.104	0.579613564159449	-0.227	0.13302705054527
cdc4	0.143	0.0585712958517082	-0.163	0.0429978423454599	0.118	0.123860132577163
cdc42	-0.144	0.130817087547336	0.151	0.141571134931011	0.096	0.334397677134433
cdc45	0.289	0.0236278939158037	0.049	0.783269506395625	0.354	0.00447923284814753
cdc48	0.389	3.02216046677152E-06	-0.298	0.000832772140125697	0.109	0.24502649259086
cdc5	0.156	0.119977676561337	0.139	0.214598045008076	0.368	0.0000675569852512211
cdc6	0.591	3.97896953993597E-11	-0.031	0.823973005338131	0.293	0.00171479118223772
cdc7	0.508	0.0000713518287853502	0.298	0.0380481064835527	0.022	0.89565371870571
cdc7-antisense	0.455	0.00303584134376512	0.345	0.0407763414035868	0.005	0.982033165430866
cdc73	-0.486	8.45577612827969E-06	-0.217	0.0799265413209829	-0.506	3.03203060821024E-06
cdc8	0.004	0.97161542687229	-0.258	0.00762938876359095	-0.35	0.0000823112409455068
cdd1	-0.787	4.61743527436027E-14	0.075	0.594569438749953	-0.713	7.69175394966716E-12
cdk11	-0.34	0.0788370571057298	-0.345	0.0990040953805816	-0.925	3.90457512577932E-07
cdk9	-0.511	3.43673307401903E-06	0.007	0.971163828275146	-0.698	1.23198240157115E-10
cdm1	-0.193	0.175755410669825	0.08	0.645431654894661	-0.288	0.0342040637303497
cdr1	-0.179	0.164032769560597	0.367	0.00379569318796971	-0.307	0.0114013292332224
cdr2	0.15	0.104853216760659	0.155	0.121767812834368	0.316	0.000245729865862831
cds1	0.519	0.0001242817685293	-0.061	0.752822018765079	-0.134	0.396339889192018
cds1-antisense	0.469	0.0105948251735651	0.003	0.992410185775884	-0.163	0.436596850778457
cdt1	1.419	5.12850320963345E-18	0.053	0.847329194495887	0.653	0.000200390704509208
cdt2	1.126	2.24467270318508E-12	-0.417	0.0271337390557197	0.322	0.0694258272134898
ceg1	0.006	0.977075488507141	0.082	0.723927208070428	-0.207	0.268275725318132
cek1	-0.419	3.16942946783368E-06	-0.203	0.0467233534530875	-0.188	0.0484922808462231
cem1	0.072	0.716377613643684	-0.02	0.935952663008103	-0.158	0.380802588364501
cfh1	0.006	0.963127252034886	-0.304	0.00395361121594482	0.52	4.14732949004993E-08
cfh2	-0.302	0.00619332481721637	0.135	0.302005130792548	-0.33	0.00245163115920148
cfh4	0.102	0.40118405935596	0.279	0.0162649735659935	0.498	1.52718188502561E-06
cfr1	0.405	0.000103866687915638	-0.491	6.28592690363225E-06	-0.4	0.000162081400196835
cft1	0.167	0.0567110484880672	0.113	0.259934774021757	0.392	1.50275054749993E-06
cft2	0.5	0.000469624938115624	0.002	0.992342554091544	0.162	0.314727223003825
cft2-antisense	0.469	0.00105742029941088	-0.059	0.777081498420549	0.114	0.495158241741
cgi121	0.064	0.778436286024046	0.239	0.263420244877188	0.542	0.00235162109026772
cgr1	-0.076	0.643326421908914	-0.172	0.291560157900724	-0.545	0.0000565304179010781
cgs1	0.043	0.78817950990602	0.145	0.354750056225277	-0.437	0.000564984592210107
cgs2	0.049	0.713549849575001	-0.24	0.0427634476378641	0.003	0.983226263359756
cha4	-0.162	0.444543442752786	-0.147	0.538520296129873	-0.357	0.066837965696607
chc1	0.655	1.36989244376011E-14	-0.06	0.618330434748365	0.595	3.53376162417328E-12
chk1	0.144	0.17470908573761	-0.005	0.975197837500597	0.195	0.0574894500807218
chl1	-0.231	0.188859623658724	0.311	0.0916695587730366	-0.173	0.339582264416252
cho1	0.223	0.0270331723881181	-0.797	2.8951721615032E-17	0.068	0.562583875634397
cho2	1.004	6.09698486573352E-31	-0.966	4.72334288407798E-28	0.829	3.12633549515744E-21
chp1	-0.481	0.00394767529830989	-0.331	0.072337950203	-0.423	0.0114410715649606
chp2	0.155	0.639194900904024	-0.243	0.491392966358799	-0.092	0.791393724313172
chr4	0.543	1.56125114540973E-07	-0.216	0.0762020476361935	0.429	0.0000432294455672617
chs1	0.637	1.50085686125143E-08	0.656	9.99184903721128E-09	0.783	1.42669617208922E-12
chs2	-0.511	0.0000112965509734432	-0.349	0.00558032290080355	-0.243	0.0462759943282109
chs2-antisense	-0.552	0.00010779385513637	-0.258	0.10983306288114	-0.32	0.0279667031292464
chz1	-0.125	0.238931414482173	0.134	0.240482902071331	0.124	0.236555654955646
cia1	-0.051	0.789533624599329	0.232	0.181717695930148	0.052	0.783088632344005
cia2	0.119	0.339568282612006	-0.231	0.0658167128032229	-0.23	0.047379551980917
cid1	0.908	7.75878665553738E-10	0.04	0.870401352859296	0.827	2.49137286494629E-08
cid11	0.102	0.540596555725955	0.42	0.00445943947047159	0.534	0.0000880862345964889
cid12	-0.421	0.00575313894704882	-0.25	0.149933985089666	-0.856	4.83969841665456E-09
cid13	0.422	0.00275612797253988	-0.197	0.240278386048476	-0.082	0.632813647936815
cid14	-0.306	0.00728106095384779	-0.212	0.0947074393044171	0.03	0.831220789673765
cid14-antisense	-0.406	0.0396215599830793	-0.38	0.0753339494656762	-0.267	0.191989022543972
cid16	-0.396	0.0518501705391935	-0.035	0.910147935158395	-0.596	0.00242939844922718
cid2	-0.829	0.0632800139742261	-0.895	0.0613446417196784	-1.644	0.000132547109952691
cif1	0.067	0.745475277808718	-0.434	0.0164961805649691	0.083	0.679744190704779
cig1	-0.611	2.92160366893908E-12	-0.013	0.929248078578617	-0.202	0.0301832461104881
cig2	0.746	1.44766600902677E-12	0.385	0.000823646212598454	0.123	0.319762168606264
cig2-antisense	1.311	1.18026439084406E-36	0.381	0.00120499605528731	0.373	0.000839573482849014
cip1	0.342	0.000150122057010229	-0.03	0.828036099985233	0.199	0.0339058512108085
cip2	0.423	1.75853171073657E-06	0.19	0.0613567025653578	0.435	8.31981170840063E-07
cir2	-0.341	0.00100819482332954	0.428	0.000046496434161453	0.326	0.00156849251291394
cis4	-0.002	0.990758378857651	-0.093	0.425558716098274	0.189	0.0487348759856076
cit1	0.47	0.000469624938115624	-0.09	0.61708175592937	-0.024	0.893797440611775
cka1	0.166	0.031481254699993	-0.046	0.649273273046749	0.344	2.04813285263837E-06
ckb1	0.256	0.00121799677650739	0.248	0.00307292193222356	0.367	1.70857856010582E-06
ckb2	-0.425	0.0000131142076395418	0.314	0.00256281516012202	-0.138	0.197225180236869
cki1	0.222	0.0298021532483359	0.225	0.0398338646742856	0.211	0.0390192038486462
cki2	-0.065	0.671330926338587	0.118	0.456486888751962	-0.029	0.856243572366917
cki3	0.072	0.546542343857408	0.133	0.276813991669	0.315	0.00189025008252847
ckk2	0.492	0.000480807976985452	0.34	0.029441583674499	-0.075	0.672691481311632
ckk2-antisense	0.469	0.00200428527983577	0.312	0.0666524477429792	-0.04	0.839270077599289
ckn1	-0.104	0.484798942973283	0.359	0.00782135728549328	0.17	0.217365540293437
clc1	0.046	0.715876904141576	-0.111	0.373592375864636	0.237	0.0211973685678563
cld1	0.103	0.458126506662798	0.02	0.917991819259836	-0.07	0.630744432111814
clg1	-0.224	0.0264418392861316	-0.011	0.944018698685987	0.095	0.390458828836614
clp1	0.429	0.000215902057580192	-0.103	0.499133881602849	0.19	0.127457681916008
clr1	0.245	0.0776482107711946	0.244	0.105023006752713	-0.378	0.00491466618468855
clr2	-0.507	2.19021307931506E-06	-0.924	2.38254471541393E-18	-0.143	0.225628131256468
clr3	0.22	0.0281131017824208	-0.064	0.622725357861939	0.387	0.0000477600628023224
clr3-antisense	0.197	0.0489006455063185	-0.076	0.55008358916828	0.378	0.000062691800832917
clr4	1.005	4.1144020507098E-19	0.015	0.936158742822013	-0.389	0.00138397362765836
clr5	0.219	0.155191242217516	0.235	0.160560409740615	0.372	0.0105638335208921
clr6	-0.285	0.00464946665388731	-0.052	0.699247287415262	-0.237	0.0197563813458499
clu1	-0.238	0.0439920609617214	0.021	0.908692649610477	-0.011	0.942442225329328
cmb1	-0.275	0.110106705601807	-0.257	0.175440325388131	-0.934	3.83118558045004E-09
cmc1	0.226	0.116224320818736	0.261	0.0874574822621427	0.056	0.740849673951032
cmc1-antisense	0.718	1.01610519880061E-12	-0.14	0.276264641350376	1.021	4.63951676109798E-25
cmc2	-1.21	0.000106831512911816	-0.92	0.00567566112375758	-1.555	5.70574835586688E-07
cmc4	0.203	0.613232619623967	-0.337	0.432589033555269	-0.291	0.456526727437034
cmk1	-0.087	0.588228732851986	0.102	0.568190770084185	-0.121	0.434729249735824
cmk2	0.034	0.798972796648875	-0.501	1.65292447951807E-06	0.075	0.53816757329791
cmp7	0.305	0.252859640000401	-0.446	0.12276485532855	-0.467	0.0781778188330563
cms1	-0.902	0.139010576806577	-1.127	0.0805570493593527	-1.054	0.078516941053577
cnb1	0.31	0.00596124885069584	0.069	0.642971798849518	0.571	9.84565000451004E-08
cnd1	0.52	0.000103072649270231	0.24	0.122987330480632	0.411	0.00248218032745838
cnd2	-0.007	0.970373971649978	-0.342	0.0319823911641293	-0.295	0.0491892641936705
cnd3	0.444	0.0000643894359757727	-0.011	0.95410709366329	0.181	0.133467488345255
cnl2	-1.794	2.96121634908967E-37	-0.153	0.386657521659797	-1.258	1.23932481222177E-19
cnp1	0.027	0.861498947627036	-0.083	0.595983335500622	-0.003	0.985022306645211
cnp20	-0.022	0.933877555742072	-0.104	0.713945815789076	-1.613	1.3276681377588E-13
cnp3	-0.222	0.174409371898413	1.163	1.7342562398798E-16	0.134	0.436450659447366
cns1	-0.521	0.000316856019662641	-0.35	0.0271176505214382	-0.245	0.107620919530374
cnt5	0.71	1.73102376743595E-13	-0.065	0.635226059288587	0.614	2.67502306121709E-10
cnt6	-0.362	2.73483086566447E-06	-0.052	0.622702547792188	-0.112	0.187259552645706
cnx1	0.112	0.236430118950621	-0.141	0.157871840685663	0.129	0.163978522386156
coa1	0.259	0.01536996087709	0.248	0.0301261673625799	0.135	0.234945772292702
coa2	0.04	0.818659524346337	0.181	0.260039697604432	0.283	0.04181913606515
coa3	0.056	0.807746875073592	0.283	0.166930853955085	0.219	0.258032061550552
coa4	-0.3	0.231444787691167	-0.141	0.641124597609406	-0.467	0.0503393613295416
coa5	-0.426	0.000224841017168803	-0.544	3.53664871334199E-06	-0.004	0.981554389743362
cog1	-0.152	0.286257669139492	0.201	0.179022527617443	-0.079	0.608738882975332
cog2	0.303	0.00108162589811881	0.126	0.254765068295306	0.906	1.39736195975744E-25
cog3	0.646	3.99155687760763E-08	0.167	0.252853689926177	0.21	0.105886356332409
cog4	0.308	0.0168757730256345	0.061	0.729635629312706	0.352	0.00551955611311894
cog5	-0.352	0.0364132444582918	-0.244	0.199796657872777	-0.224	0.200101559531861
cog6	0.175	0.0366174101397446	-0.06	0.573193965498903	0.205	0.0127317631174442
cog8	-0.518	0.00288735679999968	-0.504	0.00637302866393579	-0.814	1.42797550420045E-06
cop1	0.607	2.06989976378439E-14	0.048	0.674639886626425	0.555	3.42540023780157E-12
coq10	0.273	0.010725193135836	0.426	0.0000659432435313245	0.408	0.0000741083210181643
coq11	-0.218	0.1713947819205	-0.353	0.0304125682459855	-0.336	0.0270530469896091
coq3	0.292	0.174219630686658	0.038	0.903427629467118	0.28	0.19288085199642
coq4	-0.382	0.000543340160186225	-0.181	0.157629635544817	-0.673	3.73926752391756E-10
coq5	-0.229	0.011182929842179	-0.172	0.0844296090313863	-0.522	1.15377966842539E-09
coq6	0.202	0.0181962864681994	0.151	0.112949717569523	0.22	0.0091412352180332
coq7	-0.166	0.165534007319391	-0.025	0.883503619885239	-0.579	1.09034994726207E-07
coq9	-0.476	1.42835035519216E-07	-0.15	0.164613344145204	-0.576	1.19397220330378E-10
cor1	-0.19	0.0528064469178993	-0.119	0.294112711661353	0.15	0.132554920346329
cox10	0.084	0.514721238109729	-0.183	0.157270415758581	-0.022	0.877634442856867
cox1101	0.425	0.0010088624838334	-0.05	0.792994308467756	0.215	0.12002351845714
cox1101-antisense	0.462	0.000619764588170128	-0.05	0.799719749147856	0.232	0.107087638296983
cox1102	0.451	0.000708806758300671	0.081	0.653889784108702	0.327	0.0163239251635252
cox12	-0.804	1.13792088475686E-11	-0.193	0.175440325388131	-0.903	1.97995614323165E-14
cox13	-1.201	0.000801868858183322	-0.365	0.415078458594202	-1.614	4.29913215989071E-06
cox14	-0.833	0.00012741007075459	-0.298	0.248165581087349	-1.094	3.39597140660111E-07
cox15-antisense	-0.703	0.0110209745726559	-0.497	0.104235440687793	-1.223	6.55462187783158E-06
cox16	-0.735	0.00334918678782507	-0.438	0.120362620079709	-1.096	8.46595088545052E-06
cox17	0.191	0.17205188486487	0.452	0.00072051652703217	0.299	0.0236343839559077
cox18	0.448	0.000833692077656276	0.11	0.531137065978865	0.625	1.37302552045991E-06
cox19	-0.785	0.000642537324503564	-0.555	0.0254635522252925	-0.858	0.00016567526230517
cox20	0.098	0.54248980549076	0.201	0.212675473965554	0.396	0.00363066736216613
cox24	0.255	0.0206217610801782	0.063	0.667191669681322	0.402	0.000138520058778862
cox4	-0.41	8.89124457661319E-06	-0.076	0.533574814086158	-0.325	0.000491281295273665
cox5	-0.192	0.0369112896519028	-0.05	0.679608368265369	-0.073	0.476796633105163
cox6	-0.628	8.15015718333524E-14	0.026	0.845685566671993	-0.279	0.00143760354595547
cox7	-0.287	0.0310032178598094	0.165	0.279969049703499	-0.31	0.0188316897993158
cox8	-0.301	0.0314029073677211	0.308	0.036028420584339	-0.133	0.379728027264341
cox9	-0.681	1.63219630868006E-11	0.103	0.429624633394504	-0.539	1.21870410228004E-07
coy1	-0.359	0.00912907257609698	-0.188	0.242384445201855	0.136	0.368331716137787
cpc2	-0.346	0.000152847819203628	0.048	0.703823476955162	0.174	0.0710344156205642
cpc2-antisense	-0.381	0.0000989865403764814	0.058	0.666427841167255	0.179	0.0860335917353522
cpd1	-0.261	0.0341088242022749	-0.147	0.30562679151148	-0.133	0.314727223003825
cph1	1.173	6.28677437879061E-31	0.166	0.201174440576898	0.905	1.57129237945422E-18
cph1-antisense	0.958	1.3042877926803E-13	0.163	0.331764472111179	0.931	6.34124941910799E-13
cph2	-0.057	0.643326421908914	0.007	0.966985441299711	0.065	0.588347445099394
cpp1	0.938	5.72649600894087E-39	-0.112	0.227969792089676	0.513	3.95193609358978E-12
cps3	0.688	4.85231315278285E-14	0.122	0.297955367103622	0.124	0.243250694809792
cpy1	-0.058	0.588430776136092	-0.116	0.285468391108423	-0.308	0.000606292925586964
crb2	-0.328	0.00828169842535129	0.204	0.144234534080817	-0.204	0.113548098362995
crb3	0.927	1.4414453895258E-11	0.027	0.90508720884312	1.314	9.49853802116844E-23
crm1	0.151	0.111268447302478	-0.138	0.190752768573674	0.132	0.171631938439778
crn1	0.934	2.85078494440735E-15	-0.184	0.216650626580274	0.578	0.0000019589662555682
crn1-antisense	0.849	2.18052053200665E-12	-0.207	0.174775873262412	0.567	5.06724651023468E-06
crp79	0.392	0.000282436721868586	0.295	0.0119114664852043	-0.071	0.587789652197035
crp79-antisense	0.374	0.000652092750084357	0.359	0.00191091126581655	-0.004	0.981554389743362
crs1	2.654	6.14512149363633E-24	1.211	0.0000469142026654368	2.004	1.24885671348372E-13
crs103	0.536	1.29081905626335E-09	0.127	0.249448278668412	0.352	0.000102054992027086
csc4	-0.556	0.00967301834428335	-0.394	0.0983700992302224	-1.31	2.69987359031702E-10
csi1	-0.498	0.000149971017697448	-0.417	0.00281767275596931	-0.52	0.0000657620265515867
csi2	-0.615	3.61037646534921E-07	0.223	0.108008796018039	-0.086	0.554285626440606
csk1	0.511	0.00664623468467857	0.101	0.69509442730169	0.396	0.0390182168370668
csl4	-0.375	0.0256003527423992	-0.25	0.190670651543776	-0.124	0.511780712311429
csm1	0.046	0.901914196355746	-0.079	0.850709447156203	-0.395	0.195761237658491
csn1	-0.06	0.750458518789973	-0.254	0.147205570590337	-0.292	0.0658939215454851
csn2	0.368	0.000936784566669804	-0.045	0.781881492288215	0.199	0.0920890664971828
csn3	-0.129	0.489785249199035	0.014	0.957818148557512	-0.319	0.0578802825393368
csn4	-0.342	0.0140775965180769	0.102	0.561771527404552	-0.388	0.00459799942276823
csn5	-0.071	0.783739546294039	-0.131	0.631227388436931	-0.315	0.153827076704857
csn71	-0.439	0.0126526997512886	-0.329	0.0890461197088107	-0.004	0.985356646084548
csr101	0.342	0.00268261192184608	-0.076	0.61823275210145	-0.084	0.534968937111637
csr102	0.123	0.331007932624615	0.391	0.000877866184847255	0.117	0.355398038425312
css1	0.141	0.150760883843116	0.068	0.573193965498903	-0.065	0.54860739855119
csx1	-0.225	0.497566691345181	0.662	0.0352402160104958	-0.698	0.0162459910707676
cta3	-0.391	0.0101684639932981	-0.886	2.08615098496839E-09	-0.911	3.23039966484175E-10
cta3-antisense	-0.33	0.034515115536597	-0.819	5.74011028328495E-08	-0.867	3.76010821869397E-09
cta4	0.593	1.2719702587058E-10	0.171	0.121093308475031	0.594	1.07941859648635E-10
cta5	0.248	0.0024206195399789	-0.005	0.972271052034526	0.45	8.83597168574866E-09
ctf1	0.751	5.49503263341042E-11	0.258	0.054875389713487	0.769	1.56726317958008E-11
ctf18	0.795	3.85364543587848E-09	0.418	0.00537653864597029	0.767	1.33273429865723E-08
ctf8	-0.523	0.0331197145296774	-0.248	0.390329418280847	-0.085	0.769317653140786
ctf8-antisense	-0.388	0.218705609613881	-0.069	0.874460698095113	-0.261	0.423717736674444
cti1	0.783	1.16370934408456E-06	-0.112	0.614062006016823	-0.193	0.291109328963267
cti6	-0.417	0.0430595463222703	-0.866	0.0000257652839319799	-0.871	0.0000114041731765187
ctl1	0.275	0.0277292257663437	0.018	0.927832453190493	-0.281	0.0240937685274233
ctp1	-0.346	0.031150076542643	-0.218	0.235547014726139	0.162	0.34358151229425
ctp1-antisense	0.239	0.139415684476821	0.579	0.000191369082565176	0.306	0.0509977974361277
ctr1	-0.426	0.00884956843212133	0.254	0.165991228383127	-0.466	0.00375272343022176
ctr1-antisense	-0.412	0.0103647623135797	0.279	0.117723183304703	-0.446	0.00488350783899788
ctr1-antisense-2	-0.382	0.0264890786735185	0.286	0.131948882835526	-0.406	0.0171207816196441
ctr4	0.054	0.767394949767022	0.261	0.1102751445619	0.194	0.21022963442759
ctr5	-0.369	0.00119961514444686	0.619	2.39903008353997E-08	-0.096	0.461466798288403
ctr6	0.197	0.087263599754887	0.391	0.000544291989374827	-0.008	0.958723550392721
cts1	-0.276	0.0069949180807199	0.228	0.0407729668622052	0.747	4.71109801833798E-15
ctt1	-0.375	0.0157319048977526	0.125	0.526092514951806	-1.391	2.47955301990586E-22
ctu1	-0.233	0.199536859768847	-0.12	0.586526678303945	0.291	0.0924246125841536
ctu2	-0.531	0.00239753540235743	-0.607	0.00080364030495685	0.074	0.724052388660532
cue1	-0.074	0.528317576196208	-0.277	0.0103350283792591	-0.057	0.636970051535726
cue2	-0.128	0.437416592894128	-0.024	0.914369740739182	-0.389	0.00789167753445135
cue3	-0.125	0.227126536093793	0.118	0.300845469166483	-0.171	0.0870676546693853
cuf1	-0.618	1.0144884755756E-09	0.172	0.149493241852786	-0.062	0.621527236480785
cuf2	0.422	0.0352652461595873	0.299	0.188774490535715	0.334	0.104183938695901
cul1	0.995	9.6327432548947E-19	0.167	0.244886384329064	0.394	0.00100178625596394
cul3	0.835	1.52431585638686E-12	-0.115	0.475438608294055	0.603	5.71693455953219E-07
cum1	0.46	0.00230070911475317	0.091	0.653070587693342	0.263	0.0980785642236837
cut1	-0.185	0.035679638355751	0.13	0.190619445708757	0.114	0.216429372525333
cut11	-0.026	0.852142839952098	-0.53	4.83094727143418E-07	0.052	0.685342113640108
cut12	-0.217	0.27463648321551	-0.533	0.00613357663856724	-0.77	0.0000196413027992696
cut14	0.375	0.0184998099505622	-0.279	0.121033628448767	-0.347	0.0319041696677279
cut15	0.364	0.0000108298405257793	-0.19	0.0426706832725508	0.326	0.0000837275135465118
cut2	0.542	8.29364847313425E-06	-0.478	0.000276170062025232	0.254	0.0495126727295993
cut20	0.337	0.0159272276956254	0.24	0.127089889617896	0.341	0.014037730204636
cut23	0.307	0.057927619645196	-0.12	0.561771527404552	0.02	0.922335968928182
cut3	0.614	1.61624975852618E-06	-0.256	0.0892918622135543	0.344	0.00991579331837196
cut3-antisense	0.971	4.11742512409774E-11	-0.185	0.341006895928995	0.614	0.0000541468167055818
cut3-antisense-2	0.986	4.98490255391669E-07	-0.22	0.399084411916084	0.693	0.000582427327497116
cut4	-0.292	0.00701788304797068	-0.141	0.268698548016989	-0.848	1.15772132502441E-16
cut6	0.515	7.58386497001749E-08	-0.003	0.987618992244978	0.424	0.0000115093038866084
cut7	-0.001	0.998527016332177	-0.53	0.000110148481944388	-0.246	0.0762306254392585
cut8	0.246	0.0134319035771637	-0.359	0.00041407449838829	0.229	0.0217807445977594
cut9	0.633	9.18031671879277E-08	0.51	0.0000433400138327656	-0.165	0.228755759554783
cwf10	0.271	0.00803038862048981	-0.003	0.986719324262503	0.48	8.24533825983267E-07
cwf10-antisense	0.34	0.00231778067460761	0.069	0.646667763756697	0.55	3.13318417591269E-07
cwf11	0.988	7.76644097956342E-14	0.32	0.0383802622282806	0.838	3.32030148780684E-10
cwf12	0.169	0.315745909977136	0.123	0.529084661325631	0.356	0.0199993753651269
cwf14	0.179	0.0720616306481141	-0.149	0.18227546967719	0.322	0.000629037226248865
cwf15	0.197	0.323985557379877	-0.436	0.0303296966810418	-0.308	0.111195372273998
cwf16	0.054	0.83912429099375	-0.355	0.132233028469423	-0.632	0.00242483137113918
cwf18	0.105	0.487747876253612	-0.217	0.1561433945335	0.006	0.974024186858431
cwf19	-0.167	0.196469825979146	-0.456	0.000246910001633507	0.075	0.595441789034837
cwf19-antisense	-0.151	0.257192286359032	-0.429	0.000776995712268138	0.055	0.713586480374954
cwf2	-0.07	0.840670224224942	-0.239	0.482134843832447	-0.575	0.0373920921311146
cwf20	-0.704	0.00111120958651973	-0.45	0.0603649560531071	-0.905	0.0000206689698158214
cwf20-antisense	-0.757	0.000337931285698481	-0.51	0.0276487779597808	-0.989	1.97222244600499E-06
cwf21	-0.257	0.100113762723982	-0.461	0.00334055928036421	-0.781	6.36248962660029E-08
cwf22	0.329	0.00571762807652326	-0.212	0.118879654302788	0.008	0.958723550392721
cwf23	0.099	0.719133671588004	-0.322	0.229149102906025	-0.26	0.295978702343903
cwf24	-0.3	0.0243200684869746	-0.314	0.0270293367460068	-0.278	0.0370134895375672
cwf25	0.073	0.643326421908914	-0.139	0.392055481594842	-0.107	0.478267999810555
cwf26	-0.123	0.671330926338587	-0.463	0.0848796962601981	-0.618	0.0110937059552003
cwf28	-0.031	0.853173466126607	0.431	0.000924205255174087	0.53	0.0000132897833739425
cwf28-antisense	-0.076	0.623399842001526	0.421	0.00156795386265422	0.571	3.79251324039363E-06
cwf29	-0.133	0.392328806774018	-0.219	0.16878516860109	-0.256	0.0738422109192435
cwf3	0.541	8.68591044778389E-08	0.124	0.331381536980624	0.747	3.85816630650439E-14
cwf4	0.23	0.146359497790916	0.046	0.834613998103131	-0.158	0.345626555715298
cwf4-antisense	0.346	0.0689344497840733	0.103	0.679585526374995	-0.106	0.635760681121177
cwf5	-0.054	0.783739546294039	-0.192	0.312493463798474	-0.413	0.0101567960958232
cwf7	-0.529	0.0428185003994302	-0.188	0.567249664928334	-0.543	0.0365501653029203
cwg2	0.421	0.000137731434149706	-0.104	0.474268939152117	0.289	0.010802901463613
cwh43	0.298	0.000398755028950755	-0.069	0.531606615531359	0.229	0.00734695307826254
cwp1	0.068	0.720050455940324	-0.348	0.0417008849912558	-0.933	5.26756041454763E-10
cxr1	-0.027	0.855191064857931	0.161	0.223909684999587	-0.213	0.0691189188914696
cyc1	-0.201	0.0676345933988967	-0.31	0.00590611274773358	-0.134	0.243173985255079
cyc3	0.046	0.762083328439564	-0.457	0.000303771224860263	0.011	0.943026950445273
cyk3	0.385	0.0000119024307320318	0.027	0.841370212347356	0.319	0.000324493679702276
cyp1	-0.009	0.971085657360195	-0.234	0.334399182810695	-0.654	0.00119072622159694
cyp1-antisense	-0.091	0.797570730244526	-0.227	0.525944709211494	-0.541	0.0644137858344721
cyp3	-0.267	0.0299627276941932	-0.273	0.0379675025819574	-0.256	0.0374217184815511
cyp3-antisense	-0.432	0.301480237428076	-0.388	0.405901202010055	-0.482	0.240291904748941
cyp4	-0.386	4.46963069365778E-08	0.267	0.000384523152978965	-0.234	0.00124411105418562
cyp7	-0.189	0.168406695467763	-0.358	0.00895157391935559	-0.001	0.996364533128412
cyp8	0.538	4.19495992416743E-10	-0.48	1.93203415419485E-07	0.685	6.05586937805824E-16
cyp9	0.266	0.0457526009892128	0.202	0.178885479706911	-0.121	0.41309495063156
cyr1	0.344	0.00108743434041104	0.279	0.0143890901825401	0.076	0.539395583321237
cys11	0.23	0.0136682165300667	0.025	0.859023303629588	0.231	0.0130092597804687
cys12	-0.183	0.0661671884938001	-0.431	8.37884288655229E-06	-0.04	0.731103918620876
cys2	1.037	2.01578164291625E-31	-0.363	0.000246910001633507	0.987	2.25640746599983E-28
cyt1	-0.165	0.0703620436619335	-0.1	0.347705140235102	-0.108	0.257806772042599
cyt2	-0.285	0.00950226337368426	-0.21	0.0846476012399997	-0.006	0.966791282883858
dad1	-0.481	0.113842842724734	-0.154	0.686773913179943	-0.643	0.0299518921332239
dad2	0.097	0.682129518394036	0.041	0.89234285003177	0.232	0.267262229210629
dad3	-0.596	0.00263620143493737	-0.455	0.0344552983278369	-0.819	0.0000272895429330213
dad4	-0.47	0.231093905574236	-0.689	0.0902091867730568	-1.451	0.0000415240198425185
dad5	0.362	0.0501570588655593	0.356	0.07472141540305	0.315	0.0925173107637353
dak1	0.368	0.0034746451811226	0.441	0.00068802328078691	-0.41	0.000994173310137043
dak2	0.857	0.0198853311115208	1.861	1.87584416162754E-07	-0.622	0.101961962734893
dal1	-0.227	0.172538354663164	-0.264	0.138176594243086	0.375	0.0149817711110517
dal1-antisense	0.026	0.976046824373672	-0.002	0.998517747474224	-0.57	0.472941782927773
dal51	0.021	0.877495951128162	0.403	0.00011279536291695	0.101	0.381745550604675
dal52	-0.8	5.13403034588508E-10	0.382	0.00601842636720646	-2.135	3.67539498953189E-58
dam1	0.135	0.436526998645256	-0.015	0.951186700557008	-0.252	0.122586814226849
dao1	-0.021	0.901914196355746	-0.099	0.54534838479751	0.046	0.768333136177371
dap1	-0.136	0.4360107401537	-0.168	0.368375484568649	-0.148	0.389314100628321
dar2	-0.036	0.80334450951032	0.034	0.836813486096638	0.033	0.816839482901177
dbl1	-0.502	0.00788397134613634	-0.334	0.112393332584266	-0.906	8.21925540467285E-07
dbl2	-0.156	0.369307833610235	-0.063	0.770260799519661	-0.298	0.0642602334489042
dbl3	0.575	0.0795437580823299	0.117	0.799610059180458	0.104	0.796564873864483
dbl4	0.039	0.783739546294039	0.181	0.164135909214584	0.339	0.00244151775003955
dbl5	-0.052	0.762291006590449	0.004	0.985763024759594	-0.108	0.493438268892228
dbl6	-0.181	0.36780957494315	0.271	0.186075750118176	-0.543	0.00280692138512662
dbl7	0.122	0.478339514896832	0.348	0.0314198234561555	-0.109	0.536612840475749
dbl8	-0.101	0.376300894194194	0.301	0.00496050580346513	0.476	1.03646692932787E-06
dbp10	0.257	0.0339857087883176	-0.261	0.0482439170350217	0.889	8.24359384440932E-16
dbp2	-0.154	0.344331276626132	-0.264	0.111617744945109	1.253	4.54450536199751E-20
dbp3	-0.259	0.0993750442737107	-0.494	0.0015606682778994	0.961	1.01265030958355E-11
dbp5	-0.248	0.0742274731711545	-0.271	0.0685249585298592	-0.517	0.0000738876374173872
dbp7	0.47	0.00520897291747375	-0.171	0.419128132879442	0.855	7.94401453422993E-08
dbp8	0.079	0.720527299145776	-0.111	0.641494891488713	0.694	0.0000506585135393127
dbp9	-0.141	0.360630162661048	-0.308	0.0423748935064937	0.422	0.00176870891902258
dbr1	-0.347	0.145212390673813	-0.725	0.00217291907887091	-0.825	0.000210401970999157
dbr1-antisense	-0.156	0.667755276415061	-0.707	0.0342934158035222	-0.694	0.0255058051212738
dcc1	0.021	0.887971344030509	0.131	0.317093029711211	0.113	0.352547586864646
dcd1	-0.219	0.0334488016406851	-0.003	0.987618992244978	-0.279	0.00561704016931746
dcp1	-0.702	0.00155632164360043	-0.575	0.0159075046045317	-1.124	2.59014757337942E-07
dcp2	0.818	5.14827665426486E-10	0.1	0.585244223580339	0.463	0.000681782088760454
dcr1	-0.037	0.760000126481375	0.489	3.13224266614546E-07	0.178	0.077464584908674
ddb1	-0.155	0.129503820956352	0.528	1.62415529990295E-08	0.556	1.0054395300031E-09
ddx27	0.045	0.748299372123516	-0.665	1.6857167092916E-09	0.549	2.67385428600901E-07
dea2	-0.32	0.000861382663150842	0.641	2.24391157913255E-12	0.548	1.63737203165056E-09
deb1	-0.077	0.472278771838999	-0.164	0.122005370364295	0.098	0.340621510358831
def1	0.063	0.69225094127084	-0.434	0.00125090272072642	-0.264	0.0471901407526015
deg1	-0.058	0.792017163932946	-0.368	0.0605224999953748	0.099	0.636970051535726
dep1	0.43	0.0255701642711728	-0.196	0.408855991800804	0.005	0.983844665015268
der1	0.505	1.97213641058412E-06	0.1	0.475450848157941	0.345	0.00155266163916537
dfg10	-0.235	0.142541353338301	-0.107	0.588547919990613	-0.087	0.632497839496379
dfp1	0.437	0.0000489361020516678	-0.093	0.511826660434561	0.141	0.237078090329963
dfr1	-0.539	2.75608423669208E-09	-0.104	0.366914992000791	0.515	1.2967889226931E-08
dga1	0.37	0.000169153844774815	-0.015	0.927832453190493	0.149	0.163978522386156
dhc1	1.074	2.15660391596898E-36	0.437	2.15628376963028E-06	0.101	0.324806387016953
dhc1-antisense	0.987	8.98043074683907E-13	0.372	0.0199667954603842	-0.156	0.348443524879167
dhd1	0.587	5.08679403591802E-11	0.23	0.0246141005258529	0.127	0.211460677622161
dhp1	0.125	0.152730411740269	-0.405	7.69219050654517E-07	0.353	8.89847415706639E-06
dhx29	0.148	0.31110860604448	-0.163	0.302542671802915	0.187	0.184972235918116
dia4	-0.192	0.243942856221568	-0.308	0.0672781902697054	-0.044	0.816918358964438
dic1	2.199	3.48056142752505E-12	1.397	0.0000516675762946078	1.735	8.43315777827083E-08
did2	-0.773	0.000468163683926336	-0.598	0.0119512489577507	-1.085	6.08388242587175E-07
did2-antisense	-0.777	0.000405349159963906	-0.599	0.011266189579743	-1.112	2.73602458287519E-07
did4	0.3	0.154558207347185	-0.547	0.0117472245337071	-0.453	0.0279799798373921
dim1	-0.593	0.0344616433337843	-0.698	0.018392465245769	-0.897	0.00100485095847317
din1	-0.591	5.74389595606902E-07	-0.152	0.289655976784694	-0.487	0.0000402092075155144
dip1	0.069	0.636605551340254	0.343	0.00732198869430685	0.14	0.292102095627281
dip2	-0.053	0.611524379790664	0.008	0.955741959052908	0.825	2.07432159995417E-24
dis1	0.362	0.000748497659340943	0.095	0.495965808129916	0.157	0.178637511575991
dis1-antisense	0.357	0.00114903638328017	0.076	0.608759456393224	0.162	0.172825838500887
dis1-antisense-2	0.36	0.00112976801940284	0.063	0.678895251590795	0.161	0.178431139761408
dis2	0.114	0.274496129074375	0.099	0.400240115294293	0.315	0.000801739985098297
dis3	0.603	1.28605107679239E-06	0.157	0.310470893340839	0.87	8.08131730799552E-13
dis32	0.237	0.0875061473633043	-0.094	0.589638501414194	-0.562	0.0000177184324463624
dlc1	0.207	0.0447121868346416	0.015	0.928037114287071	0.402	0.0000346660354805757
dlc2	0.202	0.121689951219899	-0.045	0.800651544437378	0.206	0.111987345484949
dld1	-0.015	0.895459512134991	-0.706	5.02171807248182E-17	-0.075	0.457674864582996
dli1	1.175	1.09500218742921E-06	0.311	0.311792361579917	-0.024	0.943026950445273
dlp1	-0.157	0.254382552327232	-0.2	0.171294413259573	-0.187	0.163624364766248
dma1	-0.044	0.744231860298063	0.081	0.562242530086748	-0.695	1.8073298688319E-11
dmc1	0.395	0.0000920654789445802	0.136	0.266460609819765	-0.321	0.00191706472963351
dmc1-antisense	0.467	6.98575834303259E-07	0.149	0.192155757426354	-0.299	0.00235162109026772
dml1	0.115	0.565607756001055	-0.244	0.229235434489851	-0.226	0.225500833480675
dna2	0.148	0.367086820282286	0.065	0.748321120280822	-0.347	0.020353574317202
dnf1	-0.041	0.729773862179942	-0.08	0.510400229003929	-0.052	0.654219739547684
dni1	0.926	2.50577777268625E-06	-0.236	0.354784888421893	-0.404	0.0663632060199732
dni2	2.102	4.00338864583175E-30	-1.852	1.32635133234192E-15	-0.725	0.00082214112707122
dnm1	0.903	1.47795136993408E-11	0.249	0.123605363044222	0.606	9.92290220317435E-06
dnt1	0.019	0.910152653066975	-0.318	0.026114562416333	-0.342	0.00950616134236335
doa10	0.484	0.000551371407352281	0.34	0.0283127226803391	0.526	0.00015106426664147
doa10-antisense	0.598	0.00824382133599234	0.398	0.119701864139755	0.621	0.00560868321092345
dom34	0.192	0.238052336047106	0.216	0.217687664822052	0.012	0.950481191206269
dot2	-0.661	0.000186888167388245	-0.075	0.758573052082545	-0.515	0.00366625491996304
dpb2	-0.371	0.00122136187672828	0.116	0.409794576189462	0.108	0.396573335692575
dpb3	0.077	0.591915707474402	-0.024	0.899326950055027	-0.14	0.293510862612634
dpb4	-0.924	0.00326731329766781	-0.677	0.0487430292365462	-1.253	0.0000503991818948703
dph1	-0.011	0.927680256629555	-0.333	0.000623109827693627	-0.196	0.0429883558254034
dph2	0.323	0.0145605514999269	-0.291	0.0458558092120299	0.908	9.46290709098779E-14
dph2-antisense	0.308	0.0250695808418857	-0.173	0.289417677945703	0.903	5.96605519769555E-13
dph3	-0.129	0.319281388347765	0.232	0.0725629053181734	0.024	0.875165610605385
dph4	-1.058	0.0121144734075122	-0.479	0.334399182810695	-1.693	0.0000422487409786912
dph4-antisense	-0.78	0.00984014982693037	-0.137	0.735050651559284	-0.912	0.00217799534512366
dph5	-0.308	0.0205372976137755	-0.191	0.21028311212619	-0.285	0.0319041696677279
dph6	0.434	0.0000159770327708198	0.138	0.262524814437145	0.15	0.176890228282612
dph7	0.604	0.0000967930015426415	0.005	0.985162239924814	0.598	0.00010856266060552
dpm1	-0.116	0.231093905574236	-0.146	0.157817065903763	-0.294	0.000890845030368579
dpm2	0.571	0.0024984144050735	0.227	0.324069696038797	-0.035	0.889538530596557
dpm3	0.068	0.524281103311486	0.355	0.000123555934988291	0.124	0.208230369822408
dps1	-0.11	0.42558152100013	0.115	0.449659348668684	0.11	0.415645688415706
drc1	-0.582	0.0207861810920838	-0.405	0.151074206588479	-1.038	0.0000203852593931037
dre4	-0.133	0.564026365755678	-0.161	0.523681667621784	-0.341	0.100035216810797
drp1	0.062	0.678323991438266	-0.186	0.19710499849447	-0.288	0.0218906903529576
drs1	-0.477	6.14560483279056E-10	-0.481	8.97206105268365E-10	-0.271	0.000661052588675182
dsc1	0.087	0.476022572093413	-0.076	0.585873386570638	-0.072	0.570473660712289
dsc2	0.204	0.0367601632260076	-0.129	0.254765068295306	0.116	0.262590499602987
dsc3	-0.041	0.77093278012656	-0.161	0.219813884564598	-0.403	0.00025829170042077
dsc4	0.265	0.0365423055754409	0.245	0.075479896032608	0.171	0.197481208898508
dsc5	0.196	0.0700455734008469	-0.208	0.0734524392035685	-0.165	0.135547391778557
dsd1	0.043	0.76214123685248	0.864	6.41264786084071E-16	0.06	0.659871940461746
dsh1	0.101	0.554132289016477	0.508	0.000653783319927821	0.127	0.44274677178314
dsk1	0.263	0.00836671698186047	-0.009	0.958199521626853	0.186	0.0701641225600313
dss4	0.09	0.686829960599588	0.292	0.159138206055104	0.15	0.469186549382007
duo1	0.369	0.108623828061615	-0.083	0.795133649811415	-0.162	0.534688005626581
dus1	-0.138	0.33636237686555	-0.126	0.433072460694437	0.476	0.00012642768814387
dus2	0.477	0.0000543629789472231	0.513	0.000024374398411517	0.514	0.0000113987781362586
dus3	0.026	0.895459512134991	-0.363	0.0252432684285852	0.206	0.189214390286797
dut1	0.352	0.0393299223404576	0.291	0.124637367028374	0.721	5.92967318737995E-06
eaf1	0.237	0.0720454315054035	0.029	0.881523565167404	-0.254	0.0559283299521264
eaf6	-0.303	0.103422582206335	-0.103	0.66219992557768	-0.584	0.000924249957745827
eaf7	-0.213	0.510509857759239	-0.178	0.629510115860588	-0.449	0.131197850006383
ebp2	-0.398	0.295531657731886	-0.658	0.0907000670962484	-0.189	0.651737480443399
ebp2-antisense	-0.198	0.571407717618811	-0.775	0.0168499699430442	0.049	0.898503254301297
ebs1	-0.437	1.89699424493968E-07	-0.127	0.210363055276525	0.04	0.704274488418792
eca39	-0.047	0.663379598869517	-0.359	0.0000662254860026331	0.363	0.000023976775804432
ecl1	0.414	0.000686759521405993	-1.098	2.51122493636758E-20	1.107	5.3164309394026E-22
ecl2	-0.693	1.5875606888633E-12	-0.242	0.0319768081955653	-0.752	1.41676956555103E-14
ecl3	0.037	0.866626047619888	0.194	0.32667161937714	-2.019	6.17012733822134E-37
ecm14	0.142	0.130946136174783	0.298	0.00119140109119549	-0.168	0.0687119981379116
ecm29	0.209	0.0274634663104159	0.237	0.0178248445682531	0.236	0.0112906453540331
ecm31	-0.545	0.00142946950999852	-0.264	0.179731263413824	-0.286	0.108664932231377
ecm33	0.081	0.481706723422831	0.061	0.648916096152656	0.268	0.00798017572437592
ecm6	-0.181	0.3520002452717	0	0.999864706110495	0.033	0.883888135888787
ect1	0.227	0.0604524075606933	-0.124	0.390370868828714	0.062	0.662243472566464
edc3	0.345	0.000223883183146523	0.065	0.607379076759468	0.604	1.8505579355011E-11
efc25	0.019	0.90166459423367	0.388	0.00154786443022021	0.15	0.238154087150688
efg1	0.072	0.613063097743737	0.018	0.92304542378434	0.317	0.00780174484937505
efg1-antisense	-0.651	0.0158403856672934	-0.718	0.0115563637111894	-0.204	0.49854016861424
efm3	0.666	1.35124976915137E-14	0.123	0.259934774021757	0.088	0.398424781336834
efr3	0.332	0.0000384620526115402	0.02	0.876849677251173	0.212	0.0106957765515778
eft201	-0.477	6.20556659977352E-09	0.221	0.0168995989710003	-0.025	0.819596064079552
eft202	-0.486	1.29081905626335E-09	0.237	0.00782135728549328	0.037	0.719789450522406
egd2	-0.23	0.0145605514999269	0.102	0.366914992000791	0.118	0.239241757100729
egt1	0.983	1.35475481455051E-22	0.224	0.0630922611006308	0.177	0.122924832391248
egt2	0.033	0.735122412950544	0.003	0.985181472156977	-0.275	0.000411697351903215
eif21	0.392	0.0000010854533791489	0.07	0.51143591274108	0.678	3.63197413481154E-18
eif6	-0.147	0.144674274597707	0.092	0.439901503356634	0.408	9.38879183147261E-06
eis1	0.034	0.850406952060998	0.328	0.0273728298362694	-0.697	1.07572568368849E-07
ekc1	0.285	0.018435619960547	0.271	0.0374270755428324	0.124	0.346637913525204
eki1	0.283	0.000726085193250864	0.232	0.00999438659797768	0.61	1.56675486041935E-14
elf1	-0.537	2.06876716642359E-07	-0.215	0.0725541094306838	0.306	0.00412741295555439
elg1	-0.227	0.120219712956535	-0.263	0.0908007261338349	-0.075	0.651790949968641
ell1	1.279	5.27561055803533E-26	0.398	0.0045687006765511	0.729	7.03373339916663E-09
elp1	0.407	0.0000182686198198576	0.188	0.0866863282536427	1.07	1.44690236301792E-32
elp2	0.182	0.198680528211118	-0.465	0.000793378115205204	0.964	2.89211525969063E-15
elp3	0.254	0.0298877534214106	0.156	0.250526766960496	0.798	1.00840537832863E-13
elp4	0.154	0.131589753920463	-0.105	0.376059541171369	0.342	0.000279345867100272
elp5	0.258	0.0843607848847383	0.377	0.0135783339730403	1.305	1.09988294512038E-23
elp6	-0.228	0.111275267930791	-0.07	0.70330958770387	-0.177	0.225725987272006
ely5	0.161	0.203951652687099	-0.149	0.291223514948696	0.125	0.334665620116195
emc1	0.352	0.0000509283879169725	-0.063	0.59246553734205	0.581	4.69841395121768E-12
emc4	-0.206	0.100901750877368	-0.002	0.992077904767066	-0.032	0.833037601760132
emc5	-0.789	0.000511421833500203	-0.392	0.129371316210235	-1.115	6.36413505890586E-07
eme1	-0.161	0.167293972192786	-0.446	0.0000658410263117312	-0.605	1.24716655638086E-08
emi5	-0.858	0.000445374420192733	-0.4	0.157924336320911	-1.462	9.30076275040375E-10
emp24	0.019	0.87925108353777	-0.051	0.690261172801747	0.159	0.10976610862106
emp70	0.047	0.719658300690933	0.236	0.0443033142172602	-0.028	0.837569232443959
end3	-0.051	0.655210315665308	0.023	0.874460698095113	-0.15	0.135547391778557
end4	0.575	3.43256945178058E-07	0.113	0.443609205896145	0.172	0.169096215977556
end4-antisense	0.639	3.86064273539959E-08	0.23	0.0931769146707331	0.198	0.122586814226849
eng1	0.069	0.770045661218445	-0.172	0.468676744205636	1.713	5.10255433374727E-23
eng2	1.11	4.93526342029557E-43	-0.176	0.0757842496736132	0.629	3.29010579916264E-14
eno101	-0.686	1.24424794380487E-16	-1.479	1.27337536542465E-74	-0.72	3.41391760952358E-18
eno102	-1.231	4.95753488378677E-08	-0.849	0.000266258209893572	-1.024	4.42181061621928E-06
eno102-antisense	-1.252	1.67475599973172E-07	-0.862	0.000495108091989045	-1.003	0.0000221544330548736
enp1	-0.235	0.061439831211791	-0.585	1.35688550711296E-06	0.308	0.010743981227926
enp2	-0.652	1.26251634920887E-07	-1.164	1.44442724485968E-21	0.088	0.554506874878643
ent1	0.711	1.02889152553349E-11	0.231	0.0600151268657797	0.321	0.00354888467472209
ent3	0.162	0.109680373340981	-0.244	0.0192924365042766	0.01	0.934929771896193
eos1	-0.288	0.0469438482650318	-0.127	0.474268939152117	-0.064	0.709193230621065
epe1	-0.508	4.4558242286918E-08	0.284	0.004517326850021	-0.189	0.055280641377717
epl1	-0.487	6.77883369320439E-08	-0.201	0.050823398409402	-0.217	0.0218190481410925
epl1-antisense	-0.494	0.00244675913946205	0.296	0.0951333109919353	-0.164	0.358461604919944
ept1	-0.174	0.0517580285693537	-0.19	0.0467233534530875	-0.307	0.000320535775690622
erb1	0.083	0.42384689704413	-0.061	0.613397534315745	1.124	5.37878702152902E-41
erd1	-0.247	0.0262389628467647	0.212	0.076661279916578	-0.081	0.519345406636337
erd2	-0.343	0.000173941984168264	-0.196	0.0559699626810317	-0.079	0.455554969722992
erf2	0.273	0.0389769963658848	0.245	0.0896744542168965	-0.444	0.000574217991819872
erf4	1.062	5.86113394356568E-10	0.268	0.215575458160552	0.264	0.181521105698224
erg1	0.29	0.0158252407406004	0.183	0.184275000965782	-0.05	0.734788084639711
erg10	-0.514	6.85529881342174E-08	-0.469	2.03852088146292E-06	-0.16	0.125397447602244
erg11	0.034	0.816969307753732	-0.015	0.932848975673321	0.282	0.015129148812487
erg12	-0.167	0.16751103036481	-0.111	0.429361701782275	-0.314	0.00577237472788502
erg2	-0.841	2.46919248963294E-19	0.053	0.688087769203508	-0.226	0.0246361618026566
erg24	0.541	3.68595567811319E-07	-0.246	0.0457724833286227	0.569	7.66281905230317E-08
erg25	0.417	3.12340124624743E-06	0.091	0.430826108171656	0.939	5.48343161475188E-28
erg27	0.036	0.777605612869295	-0.172	0.133245718779896	0.237	0.0186057856481553
erg27-antisense	0.036	0.776364512569608	-0.185	0.106504671882902	0.236	0.0198908627360215
erg28	-0.434	4.45029421081986E-07	-0.112	0.289621779612289	-0.365	0.0000238457693450446
erg31	-0.168	0.106932007164017	0.328	0.00135529238723193	-0.07	0.546024643611606
erg32	-0.577	9.52507240532423E-09	-0.442	0.0000281747605706211	0.185	0.0880104407595097
erg4	0.014	0.920744613651981	-0.082	0.54277210338905	-0.007	0.96223366884793
erg5	0.274	0.00600155078076454	0.005	0.975919343098253	0.274	0.00579088026060779
erg6	-0.515	7.83488297697985E-09	-0.057	0.642180648303861	-0.023	0.843313963842534
erg7	-0.153	0.140248947252102	-0.231	0.0300356389188009	0.106	0.322561859845002
erg8	-0.346	0.00694636990169343	-0.123	0.435754240070763	-0.007	0.965838694725187
erg9	0.21	0.0129764099659877	0.054	0.627779151273539	0.33	0.0000506537681584616
erh1	-0.786	0.00318435638805773	-0.252	0.438773922627646	-1.16	0.0000104070017695878
eri1	0.087	0.498880904514426	0.252	0.036798836583936	0.024	0.869290592513291
erj5	0.154	0.104604069837784	0.005	0.976350810181841	-0.056	0.604197388719541
erm1	0.03	0.813406478445929	0.637	3.79575801070396E-11	0.274	0.00609117433169842
ero11	-0.17	0.0781566587584	0.203	0.0446161869641085	-0.391	0.0000143634242458155
ero12	0.155	0.099355046401096	-0.227	0.0196171043770347	0.452	1.29980556628212E-07
erp2	-0.023	0.847823053367874	-0.252	0.00922947106687696	-0.105	0.289453084981502
erp5	-0.268	0.00583821603989113	-0.14	0.216322617721442	-0.133	0.198676673491376
ers1	0.412	0.0489006455063185	0.14	0.60193276058097	-0.269	0.232569773220049
erv1	-0.525	0.0121552837440294	-0.377	0.104661137519785	-0.588	0.00436079365199285
erv14	-0.049	0.716377613643684	0.107	0.427535530115236	-0.118	0.326283471394846
erv25	-0.043	0.675869897562743	-0.188	0.0410710599815651	-0.036	0.723489148608962
erv41	-0.113	0.291611327451001	-0.007	0.967439414974973	-0.073	0.519609884507279
esc1	0.907	0.00175910211661727	0.628	0.0508717841104729	0.417	0.180625962240336
esf1	0.086	0.716105449360041	-0.524	0.0110898717657557	0.313	0.118029144236174
esf2	0.247	0.0235949633382792	-0.106	0.425788461857252	0.004	0.97823530794843
eso1	0.154	0.345318877787404	-0.269	0.107998287877052	-0.121	0.472941782927773
est1	0.334	0.159720413057974	0.024	0.947659949579622	0.003	0.993540800373703
eta2	0.372	0.000706779632185725	0.616	1.31387163073567E-08	0.013	0.928480771773994
eta2-antisense	0.416	0.000129194866855282	0.637	3.32270865218871E-09	0.045	0.740548940591808
eta2-antisense-2	0.394	0.0119012342359379	0.704	4.45030738014031E-06	0.102	0.582378471973567
eta2-antisense-3	0.418	0.00186616966288758	0.672	3.99197740813485E-07	0.073	0.660436347067849
eta2-antisense-4	0.384	0.00116868892282395	0.603	2.84507218817712E-07	0.033	0.827029046015515
etd1	-0.1	0.696855180869457	-0.14	0.611669366967856	-0.116	0.644325421002589
etf1	-0.134	0.155831817471665	-0.115	0.276726916057661	0.132	0.16231886773771
etf2	-0.775	1.34407438754725E-07	-0.471	0.00319388362917705	-0.806	3.76693184287244E-08
eti1	0.731	7.17061940394059E-16	0.307	0.00246069659849353	0.778	7.1673686613084E-18
etp1	-0.086	0.41893591381971	-0.157	0.146924073012018	-0.124	0.223449338674998
etr1	0.19	0.0603559173945153	0.037	0.788919875079782	-0.247	0.0124036913873774
exg1	0.086	0.569739141134368	0.319	0.0231826806087338	-0.207	0.132010287497515
exg2	0.307	0.0567179116791216	-0.283	0.116475740085385	0.359	0.022682204902574
exg2-antisense	0.333	0.0381974724716994	-0.241	0.195445094167359	0.378	0.0169432173711728
exg3	0.171	0.164598608981673	0.071	0.643333481804554	-0.226	0.0594988870704935
exg3-antisense	0.162	0.206364856787933	0.048	0.773240015724019	-0.269	0.0263796053175281
exo1	0.414	0.000657714461052356	-0.045	0.801164409315625	0.092	0.519737705897526
exo1-antisense	0.609	0.000194962034738976	0.035	0.893116114756473	0.063	0.761543317279877
exo2	0.325	0.0161638125944764	0.166	0.298312940197903	0.125	0.40377610928487
exo5	0.221	0.175662833054994	0.059	0.786723254129842	0.066	0.724752572459865
exo70	0.286	0.0497385122098742	-0.169	0.323028375926177	0.011	0.954296136031446
exo84	-0.167	0.108778310982107	0.107	0.371024108335516	-0.27	0.00635980593172493
fab1	-0.091	0.358400289725501	0.252	0.00714481805240223	-0.029	0.792919126208859
faf1	-0.295	0.10393998474141	-0.508	0.00572451623580016	-0.294	0.10390443850913
fah1	2.617	0.00524009723198519	-0.251	0.880111082348585	1.069	0.322985703597633
fal1-antisense	-0.355	0.0158563177647017	-0.344	0.0293670820795937	-0.076	0.662243472566464
fan1	-0.568	2.42055053759701E-07	0.401	0.000422934423804278	0.131	0.282127404424147
fan1-antisense	-0.584	0.000851784471149028	0.42	0.0223334373463426	-0.016	0.943026950445273
fap1	0.549	6.82427820537397E-06	0.247	0.0809216408892875	-0.071	0.648096449148998
fap2	0.292	0.0449394441314994	0.232	0.153558018373391	0.131	0.41283622598894
fap2-antisense	0.059	0.857402687074956	0.109	0.752822018765079	-0.121	0.693598211449427
fap7	-0.754	0.0000843824566008893	-0.389	0.0715430654826389	-0.922	1.11495141991961E-06
far10	0.239	0.0367601632260076	0.092	0.522102125866731	0.077	0.559696574127728
far11	0.811	1.51936004739779E-18	0.507	2.02901912129993E-07	0.826	3.55103416699402E-19
far8	0.229	0.0516899159314093	-0.204	0.117393223372389	-1.039	9.62618807855074E-21
fas1	0.328	0.00138134144433698	0.057	0.684640919991203	0.391	0.000109648269433622
fas2	0.441	4.95753488378677E-08	-0.242	0.00696339379516076	0.599	5.41440875018735E-14
fba1	-0.212	0.0179872768237807	-0.515	2.09546115145315E-09	-0.203	0.0233398470412578
fbh1	-0.155	0.10731113814104	0.018	0.900548483855578	0.32	0.000320039803715766
fbp1	0.614	0.000751382743258762	0.005	0.987618992244978	-1.223	6.66103507632475E-12
fbp1-antisense	0.316	0.0467342756035552	-0.063	0.774234867019362	-1.046	1.81137204384914E-12
fcf2	-0.022	0.904629483461235	-0.355	0.0202229300469301	0.015	0.935427822540522
fcp1	0.061	0.737589693618812	-0.188	0.288190134620089	-0.077	0.669170868905854
fep1	-0.492	9.38558301164707E-07	0.035	0.819944527227691	-0.409	0.0000532860505085513
fes1	0.414	0.000282436721868586	0.383	0.00148486166249748	0.286	0.0148129101529469
fet4	-1.239	1.22880788187609E-17	0.721	1.80901303649121E-06	-2.017	5.21544434324001E-44
fet5	0.208	0.266225718328291	-0.193	0.360717509398539	0.259	0.154115122612014
fft1	0.589	0.000144091795136567	-0.375	0.0349656112005423	0.032	0.876382735734901
fft2	0.199	0.0610657569452567	-0.6	3.06009163907855E-09	-0.114	0.317252736983773
fft2-antisense	-0.054	0.798705169392795	-0.569	0.00138715817839622	0.038	0.858420182068713
fft3	0.01	0.928046263502347	0.063	0.581610974911002	0.261	0.00263968017957701
fhl1	0.417	0.00154957816261593	0.067	0.713258242298268	-0.114	0.452643996009589
fhn1	0.208	0.208929932499319	0.999	1.39956378579332E-11	-0.124	0.479017601825111
fib1	0.089	0.504174221097207	0.151	0.26769908525216	0.599	4.66392740465009E-08
fic1	-0.309	0.00471495564619337	-0.272	0.0208638954384646	-0.107	0.376453295875284
fim1	0.167	0.06660985996597	-0.052	0.659541348634477	0.158	0.084302078546721
fin1	0.141	0.251384102808691	-0.133	0.332052598525445	-0.249	0.0325042022027902
fio1	-0.204	0.509809818291732	-0.838	0.00298237505399086	0.942	0.000347436225555983
fip1	-0.213	0.588959033006144	-0.756	0.039066100495292	1.003	0.00247937072626683
fis1	0.025	0.847787510458086	-0.028	0.85278314605408	-0.157	0.14165837196403
fkbp39	-0.666	8.82728409390076E-08	-0.264	0.0649906168630106	0.476	0.000144117074185308
fkh1	-0.609	6.85103740239883E-10	-0.28	0.0110951626174535	-0.491	8.16914122524021E-07
fkh2	0.648	5.01449642355476E-06	0.206	0.236956495550477	-0.127	0.455974900258351
fma1	-0.068	0.582491568166107	0.354	0.00102447135744024	-0.006	0.966982619746781
fma2	-0.335	0.0000538163922481677	-0.395	0.0000031400897589515	-0.254	0.00261140153835351
fmc1	-0.805	0.00153958916463416	-0.517	0.0636960652360179	-1.023	0.0000470727934650787
fmc1-antisense	-0.05	0.792305743678028	0.01	0.968620630930949	-0.103	0.56087359242236
fmd1	-0.235	0.0243714561771224	0.068	0.615829808431548	-0.317	0.0017452540403325
fmd2	-0.053	0.806347604493246	0.327	0.0800095033890246	-0.369	0.0360938618988336
fmd2-antisense	-0.069	0.744285270219752	0.289	0.127290730197066	-0.378	0.0296969300803208
fmd3	0.103	0.533011294599629	0.093	0.617919136831595	0.014	0.93931776937044
fml1	0.268	0.00156659741685925	-0.098	0.347438746770527	0.57	1.40358566190235E-12
fml2	-0.306	0.00727703510074399	-0.037	0.82236976788918	-0.225	0.0527333047610642
fmn1	-0.432	0.00259203798434757	-0.091	0.62611894283674	-0.412	0.00387968861349038
fmt1	-0.927	1.01441333959642E-08	0.088	0.683513136428624	-0.255	0.137758885812094
fnx1	0.123	0.20284439870365	-0.05	0.678895251590795	0.359	0.0000354808755133346
fnx1-antisense	0.138	0.433321418714768	-0.122	0.546688057831302	0.294	0.0647564665431374
fnx2	0.232	0.0710348193063526	0.241	0.0813295444068425	0.125	0.36323681042561
fol1	0.13	0.298878185315682	-0.019	0.915808065294129	-0.323	0.00466679220411788
fol2	0.214	0.0301051074693227	-0.197	0.0698244860552838	0.91	1.18737993339035E-24
fol3	-0.19	0.318396635476888	-0.215	0.29481149676699	-0.342	0.0550158016686567
for3	0.255	0.0359202478998836	-0.098	0.520380300680285	-0.482	0.0000357346230272757
fps1	-0.393	6.57472936558826E-07	-0.054	0.617919136831595	-0.189	0.0224238027840846
fra1	0.323	0.000266258178946869	0.413	4.19640931301086E-06	0.534	4.18695386347681E-10
fra2	-0.543	0.000283097115380673	-0.362	0.0272731134752599	-0.055	0.768333136177371
fra3	-0.044	0.831751413907267	-0.462	0.00680943984599307	-0.062	0.749703963547974
frg1	-0.261	0.14038828985513	0.165	0.421272925040834	-0.661	0.0000626829430461868
frp1	-0.177	0.428215062941167	-1.972	7.12488497357598E-23	0.919	6.83349857369805E-07
frp2	0.625	0.00148294006962032	-0.654	0.00354285914638092	2.183	2.03051372161557E-35
frs1	-0.615	3.3990244793001E-11	-0.132	0.252853689926177	-0.093	0.393977940586765
frs2	-0.332	0.000221901478650536	-0.281	0.00343546311312684	-0.175	0.0642602334489042
fsc1	0.475	0.000224484724345367	-0.131	0.422311779087182	0.066	0.67856699569137
fsv1	0.138	0.328316474054332	0.138	0.369943218323187	0.028	0.863550387259004
fta1	-0.258	0.116415393984085	0.143	0.458248764884604	0.03	0.879866834290883
fta2	-0.468	0.0000534385120679256	-0.227	0.085661340030278	-0.539	2.48572824340817E-06
fta3	-0.081	0.513518257977899	0.356	0.00113529528052696	0.062	0.626486387426762
fta4	0.325	0.059031361955279	0.483	0.00582107449183479	0.306	0.0763927545659362
fta5	3.079	2.79799985373993E-81	2.183	1.53268864791581E-40	1.693	1.49450064894204E-24
fta5-antisense	3.026	1.70685114769636E-76	2.137	8.11943324444534E-38	1.666	3.63938307026351E-23
fta6	0.15	0.810351267990045	-0.552	0.370864439169379	-0.354	0.54673116675269
fta7	0.229	0.0794009473190641	0.605	1.09690825336139E-06	0.186	0.165148700385016
ftp105	1.068	9.91816969453308E-30	0.619	4.03799913441521E-10	1.11	5.80028052441261E-32
fub1	-0.167	0.447236563852219	-0.24	0.297430526016475	-0.754	0.0000938175002385648
fub2	-5.309	4.74817748537098E-07	-1.377	0.0457524167000734	-2.804	0.0000348724084645489
fum1	0.198	0.0405088192819311	-0.082	0.495000211169881	0.117	0.251534826187985
fur4	-1.229	1.06866897191262E-51	-0.765	1.09693243027597E-20	-0.291	0.000612892388328256
fus1	0.87	8.55659524698873E-09	-0.7	0.0000239599261669617	-0.657	0.0000403528555258542
fus1-antisense	0.907	9.37703052128365E-08	-0.808	0.0000179638388451021	-0.617	0.000763097944046074
fxn1	-0.419	3.05926436607491E-06	-0.444	1.42946854110987E-06	-0.367	0.0000477304782503363
fyu1	0.016	0.889039737213024	0.078	0.465132084802172	-0.323	0.0000941539100911879
fyv7	-0.526	0.269168443746037	-0.664	0.190619445708757	-0.833	0.0650893710380476
fzo1	0.329	0.00364690429234408	-0.039	0.813754357403543	-0.038	0.791730533238238
gaa1	-0.137	0.261116852590112	0.013	0.940348892382555	-0.273	0.0159760843869014
gab1	0.127	0.33491722675398	-0.001	0.997644451528384	0.117	0.376314023417249
gad8	0.241	0.0181962864681994	0.149	0.204871176597331	0.144	0.178340026177347
gaf1	-0.278	0.0104971824720915	0.049	0.744092919005253	-0.042	0.751365658845584
gal1	-1.072	1.04090011680154E-06	-0.631	0.00821022269038257	-2.039	1.20076961647167E-20
gal1-antisense	-1.103	2.27247638804333E-06	-0.562	0.0302765364489507	-1.885	6.03201413958558E-16
gal10	-1.326	0.00223893899128783	-0.401	0.464642165968802	-2.263	7.76673267963326E-08
gal7	-0.406	0.0797926011079994	-0.066	0.84142766083587	-1.929	1.42902072850215E-18
gap1	0.047	0.566704321117538	0.201	0.00614082598571344	0.039	0.646760676954333
gar1	-0.019	0.88674315794304	-0.213	0.0511571418691714	0.81	7.0810085577369E-19
gar1-antisense	-0.051	0.697729650100379	-0.279	0.0150385643926224	0.76	1.14293966486208E-14
gar2	0.685	7.9293767094596E-10	-0.023	0.900797166255996	1.302	1.25503321252946E-33
gar2-antisense	0.67	7.23138155975181E-09	-0.044	0.803858306493199	1.274	5.30606263610869E-30
gas1	-0.5	0.000294658958916133	-0.394	0.00826798407118243	0.209	0.160934128813114
gas2	-0.189	0.0713514606158284	0.287	0.00736656514262281	-0.523	6.29855776406996E-08
gas4	1.301	5.98642219587297E-28	0.207	0.167786008396981	1.32	1.09778604260245E-28
gas5	0.002	0.98966752069649	0.302	0.040641434818729	-0.273	0.0491892641936705
gbs1	0.115	0.289331824339051	-0.046	0.73772443875225	-0.105	0.336687183551431
gcd10	-0.368	0.0405335227770747	-0.343	0.07827746865944	-0.131	0.513335598675348
gcn1	0.273	0.00230267281219025	0.255	0.00762938876359095	0.497	6.98397718649689E-09
gcn2	-0.149	0.280073964738367	-0.117	0.462199021866954	-0.124	0.379274567221898
gcn20	0.174	0.116621540554487	-0.187	0.120619009488599	0.249	0.0196036380442158
gcn5	-0.855	7.89601958949352E-11	-0.278	0.0651312589092951	-0.305	0.0277742721892398
gcs1	-0.021	0.886493428156044	0.217	0.0797987779458268	0.242	0.0320600335764565
gcs2	-0.377	0.00593673517823487	-0.193	0.223909684999587	-0.431	0.00138665252788097
gcv1	-0.299	0.00112068039117892	-1.474	4.15335071780233E-66	-0.7	1.24909804508484E-15
gcv1-antisense	-0.287	0.00290220881240719	-1.497	8.95635177875958E-63	-0.705	1.14293966486208E-14
gcv2	0.247	0.0131376868662181	-0.945	2.07039074961727E-24	-0.474	6.24090443079204E-07
gcv3	0.151	0.16373754929669	-0.855	8.39071669457251E-19	-0.094	0.41086466298504
gda1	-0.379	0.0000908258860277581	-0.109	0.366374805833984	-0.311	0.00147599245626971
gde1	-0.227	0.0159954026328621	-0.444	1.68879575200632E-06	-0.54	1.33027692231902E-09
gdh1	0.339	0.000467496039450481	-0.181	0.103046483493079	-0.114	0.290976223720162
gdh2	1.09	1.18174513817218E-24	-0.793	5.68961184419107E-13	-0.029	0.840761432616109
gdi1	0.547	1.33476659006352E-12	0.019	0.879654650047476	0.137	0.112893086459428
gea1	0.641	2.02488173642626E-10	0.24	0.0385880987043441	0.611	1.4402035981014E-09
gef1	0.149	0.0757032793178597	0.251	0.00287667948883597	0.329	0.0000247847254361983
gef2	0.191	0.0264418392861316	0.222	0.0139880323919446	0.357	0.0000123976479041072
gef3	0.036	0.846882212699942	0.206	0.220163118866622	-0.136	0.399955809804731
gem1	0.688	6.82614071686192E-06	0.436	0.00975361048457865	0.524	0.000758322138757127
gem7	-0.068	0.754390550384573	0.019	0.945337518826625	-1.038	1.97129803073387E-09
gep3	-0.265	0.102344206049831	0.056	0.799486337252239	-0.404	0.00955170926503797
gep4	-0.234	0.216169125400028	-0.455	0.0165680087195943	0.471	0.00533317773633555
get1	-0.109	0.412903870898803	-0.003	0.986640916005724	-0.397	0.000638146409359832
get3	-0.535	3.98112403663296E-12	-0.335	0.0000422889997654393	-0.666	3.20663869795008E-18
get4	0.109	0.420723181132031	-0.119	0.420774077396356	-0.448	0.000142715958011728
gfh1	-0.246	0.0307890118353908	0.27	0.0244981036527593	0.191	0.0984428337363739
gga21	0.493	0.0000013170857201551	-0.425	0.0000855816282864522	0.458	7.59552846541908E-06
gga22	0.38	0.000182023390282035	-0.037	0.804505988572229	0.284	0.00605071911771779
ggc1	0.416	0.000132939342145226	0.449	0.0000616416618695223	1.05	5.95824283746176E-25
ggc1-antisense	0.404	0.00126473658377601	0.457	0.000405276431789475	1.078	1.11098389551871E-20
ggc1-antisense-2	0.466	0.000160712684483996	0.453	0.000440799609402729	1.065	2.50296029441373E-20
ggg1	0.011	0.925317580534951	-0.04	0.748321120280822	0.152	0.10469220630574
ggt1	-0.327	0.000976678900545163	0.091	0.470392165495311	0.046	0.709006640517614
ggt2	0.142	0.143336589430884	0.241	0.0141005378265729	0.409	0.0000035524020387839
ght1	1.531	3.75858256963434E-07	0.22	0.591809178877294	0.49	0.138941129683104
ght2	-1.072	2.42816548402993E-33	-0.303	0.0023916089501712	-0.732	4.70876142273468E-16
ght3	3.196	2.57686176178645E-14	0.742	0.146391899405165	1.807	0.0000300099882099781
ght4	0.95	6.25137369664724E-11	0.493	0.00203919371469393	0.185	0.267872489659484
ght5	0.344	0.0160135095162201	0.793	8.26922932662211E-09	0.091	0.587892579378096
ght6	1.512	2.26826231830811E-18	-1.7	2.29433641454105E-21	-1.793	7.27733074660354E-24
ght6-antisense	1.496	7.82406721487645E-18	-1.772	6.46131214135836E-23	-1.838	8.34278908489835E-25
ght7	1.309	0.0590463499308535	-2.101	0.0124286553867309	-0.762	0.332607542829394
ght8	-0.799	1.0278343645114E-23	0.075	0.488416249145433	-0.662	1.81168365378252E-16
gid1	0.584	5.58955436426567E-06	-0.043	0.830207726067618	-0.343	0.0129052419854867
gid2	0.411	0.0001819270005519	0.143	0.286526704301964	0.326	0.00332575004377237
gid4	0.426	0.00496443010587326	0.046	0.840179025572092	0.057	0.762871415286645
gid5	0.386	0.00269143310516108	0.173	0.258547513866986	0.041	0.801917573816057
gid7	0.5	0.000105867674060345	-0.293	0.0480034112518381	-0.351	0.00950616134236335
gid8	0.281	0.0325684567973088	0.096	0.570928866189417	-0.246	0.0678858070620922
gid9	0.616	6.01203992303875E-11	-0.055	0.687634493786513	0.329	0.000832797413132328
gim1	-0.606	0.301988986956686	-0.513	0.440903342832921	-1.067	0.0523905756975859
gim3	-0.961	0.0287558107561681	-0.867	0.0699087236248032	-1.45	0.000648662008416628
gim4	0.037	0.831428817119007	-0.034	0.872436630027697	-0.133	0.379248977066778
gim6	-0.367	0.118634154613596	0.169	0.558006833709518	-0.264	0.27736320242605
gir2	0.087	0.72452059808357	-0.423	0.0632920026325742	0.085	0.727968196735108
git1	0.068	0.595214498138284	0.11	0.411671479019128	-0.159	0.167138652695117
git11	-0.402	0.00833887239693886	0.188	0.284726864204049	-0.612	0.0000365197840643255
git3	-0.331	0.0126362886612111	0.423	0.00195424163796167	-0.62	9.45532251944091E-07
git5	-0.04	0.770045661218445	0.321	0.0056804129581562	-0.371	0.000630145588277418
git7	0.579	0.0173684428726015	-0.356	0.211585440788426	-0.331	0.206428375421375
glc8	0.187	0.156487767615362	-0.166	0.262210270938114	-0.226	0.0837479701756565
gld1	-0.028	0.947073413730747	0.393	0.320061911099585	-0.792	0.017103593727942
gle1	0.423	0.0510846883721395	-0.508	0.0335653815189355	-0.176	0.475131407419316
gln1	-0.361	0.00150144472305762	0.091	0.536997990581313	0.063	0.649543585183565
glo1	0.333	0.00239848126450258	0.323	0.00558321283045264	0.691	2.80860164116114E-11
glo2	0.321	0.00048571457327411	0.026	0.854395263957673	0.014	0.909155670886286
glo3	0.246	0.00815399506989137	0.032	0.812219531720237	0.58	3.09627327128635E-11
gls2	0.018	0.872802750976856	-0.075	0.497194822885967	0.08	0.408874051264329
glt1	-0.274	0.00442183369787846	0.071	0.570968311563769	-0.082	0.452081960383652
gly1	-0.227	0.0220524760685123	0.183	0.0941808069538307	0.276	0.00429596642815799
gma12	0.169	0.0696112858530571	0.334	0.000287130029315846	-0.167	0.0738422109192435
gmf1	-0.32	0.00774055674975724	-0.105	0.48777893759982	-0.262	0.0302912866759914
gmh1	-0.588	0.0000332254711369239	-0.198	0.236236836196273	-0.159	0.308575921583805
gmh2	-0.7	1.86541995889667E-18	-0.278	0.00162631052332163	-0.346	0.0000284544004999859
gmh3	-0.632	1.66531794621905E-10	-0.298	0.00669875045317378	-0.579	5.37769850404338E-09
gmh3-antisense	-0.625	5.12114609285237E-09	-0.3	0.0116638849767868	-0.639	2.06730276514308E-09
gmh4	-0.208	0.012595927388002	-1.107	1.30701319293099E-47	-0.283	0.000470927273198203
gmh5	-0.13	0.25529729617821	-0.228	0.0482738611461452	-0.185	0.0903542986246609
gmh6	-0.654	8.65151590801168E-16	-0.29	0.00114088665081962	-0.357	0.0000189663218636911
gms1	-0.147	0.0772875019926713	0.006	0.966885643537553	-0.048	0.616757709233531
gms2	-0.039	0.792159757543839	0.132	0.357866992483757	-0.151	0.238999925330437
gna1	1.139	7.74569690268643E-15	0.203	0.289228593801285	0.615	0.0000655218659559179
gnr1	0.77	0.000411123882677253	1.191	2.53616990380282E-08	0.459	0.0444867540009463
gnr1-antisense	0.699	0.00159394984181697	1.208	1.99325526356612E-08	0.416	0.0739823003304878
gon7	-0.303	0.0985594336091131	0.212	0.300766632474191	-0.302	0.0980327192940686
gos1	-0.19	0.273353492217919	-0.292	0.104259299448221	-0.923	2.79092479243712E-09
gpa1	0.1	0.362635086764656	-0.357	0.000426950005801508	-0.373	0.00010800931028874
gpa2	0.448	0.0000348789524795136	0.159	0.223909684999587	0.303	0.0063853804286509
gpd1	0.432	0.000107318707733191	0.454	0.0000898774673253095	-0.033	0.819596064079552
gpd2	-0.424	1.71814340356525E-06	-0.66	4.81037177364961E-14	-0.144	0.136430659653257
gpd3	0.649	2.0786248418494E-08	-0.313	0.0162331523786819	-0.699	1.32688219961467E-09
gpi1	-0.048	0.68548949622718	-0.041	0.759507185131242	-0.09	0.410847891498681
gpi10	0.381	0.000497709969237915	0.219	0.0769853048626254	0.259	0.0213277214082381
gpi12	0.487	0.000114158500585061	0.103	0.538208558811481	0.012	0.942442225329328
gpi13	0.033	0.777673886041691	-0.372	0.000103429973169027	-0.292	0.00171884138134622
gpi13-antisense	0.036	0.887007660867387	-0.398	0.0591792625442588	-0.382	0.0516319688340522
gpi14	0.468	4.62697529161135E-06	-0.066	0.637884725434191	0.26	0.0149817711110517
gpi15	0.215	0.502570250502468	-0.275	0.436632445252618	-0.124	0.71969668772966
gpi16	-0.164	0.0723054374440887	-0.251	0.00731818515878023	-0.142	0.127490248809281
gpi17	0.042	0.817471848051889	-0.22	0.182519325371605	-0.69	7.03620323402891E-07
gpi18	0.552	1.18003983820491E-07	0.248	0.0368177632979085	0.423	0.0000611753426465214
gpi2	-0.113	0.554510405341049	-0.306	0.097164740022205	-0.069	0.728061448053826
gpi3	0.101	0.636487477769969	0.118	0.616018182907207	0.397	0.0259498032808484
gpi7	0.177	0.0798698917513241	0.27	0.00868808023075559	0.029	0.813596749766681
gpi7-antisense	0.142	0.217144455723888	0.236	0.0420882135330417	0.005	0.972713017707512
gpi8	-0.211	0.120352683079893	-0.187	0.212378690245865	-0.66	1.40867007812343E-07
gpm1	-0.494	9.51814304021117E-08	-0.803	1.16023514959753E-18	-0.18	0.0720226741926106
gpn2	0.414	0.0024276478047789	0.088	0.632141210240362	0.697	8.66241289909933E-08
gpt1	0.331	0.0031168502400871	-0.01	0.955950470335945	0.226	0.0499641978649048
gpt2	-0.162	0.123318767054325	-0.125	0.29481149676699	-0.314	0.0015039701212841
gpx1	0.146	0.230177718153137	0.238	0.0550835664478174	-0.805	5.37191715167456E-14
grc3	-0.227	0.00648135734682846	0.011	0.935952663008103	0.435	3.27564635894967E-08
grh1	0.083	0.448167531488181	-0.099	0.407664963960781	-0.408	0.0000171441102210257
grn1	-0.035	0.829286942055717	-0.482	0.000164462322565134	0.933	1.92009200405951E-15
grs1	-0.817	7.8874413427763E-25	-0.123	0.218647879974977	-0.153	0.0841713541842228
grt1	2.576	0.000027760817621147	-0.917	0.321300466549153	0.876	0.221247813806439
grt1-antisense	2.099	0.0412794480159331	-1.229	0.432566953841508	0.631	0.619248046513072
grx1	-0.086	0.417119794315081	0.242	0.0159581047026977	-0.328	0.000362981312058867
grx2	0.148	0.279190118469497	0.32	0.0161240961689896	0.134	0.328458077556874
grx2-antisense	0.103	0.500983407734236	0.283	0.0498116846711854	0.055	0.733657002751025
grx3	-0.409	0.0000798419792095974	-0.15	0.220830031507068	-0.273	0.00992519645690877
grx4	-0.952	9.40286643582747E-17	-0.693	4.23375928411122E-09	-0.311	0.0100551622000645
grx5	0.022	0.86669710907698	-0.464	3.44069134246471E-06	0.002	0.99185076702605
gsa1	0.19	0.0150244341014775	0.024	0.832025135065806	0.157	0.0483471155071878
gsf1	0.41	0.00836671698186047	0.566	0.000340145159583612	-0.099	0.589552161968595
gsf2	4.264	0	3.403	2.79012142729043E-295	0.823	1.37898547690532E-17
gsk3	0.012	0.929421836494929	0.184	0.112842905599921	0.053	0.66919219147063
gsk31	0.157	0.24046201285751	-0.12	0.43403735882471	-0.329	0.00774898901920342
gst1	0.376	0.283315594260622	-0.037	0.944018698685987	0.124	0.757386428863103
gst1-antisense	-0.071	0.855191064857931	0.039	0.931966748953203	-0.282	0.398103031052611
gst2	-0.19	0.602063063893687	0.857	0.00862050726836196	0.183	0.6187342584584
gst3	-0.191	0.111305642151461	-0.176	0.182798320027979	-0.756	3.11392079969035E-12
gtb1	0.253	0.0105516441957774	0.081	0.518432681899519	0.442	2.54758348928919E-06
gtf1	-0.614	3.64146375282052E-12	-0.268	0.00642689364396314	-0.603	8.38310687850969E-12
gti1	0.58	0.103030038360162	0.447	0.265811996669579	-0.386	0.299165090145583
gto1	2.6	5.02666490311685E-103	-0.076	0.676062063886634	-1.055	2.23262987058183E-16
gto1-antisense	3.173	1.44172122929365E-76	-0.413	0.0509013855025225	-1.381	9.00452210755105E-14
gto2	-0.041	0.809301503474103	0.503	0.000239845710652589	-0.406	0.00234885806198475
gtp1	0.195	0.200692423524395	-0.278	0.0848796962601981	0.185	0.226557381507208
gtr1	-0.155	0.147747101280576	-0.323	0.00212667857281232	0.142	0.179812957138714
gtr2	0.166	0.144434858085062	-0.079	0.576811567573969	0.109	0.36155961229475
gua1	-1.069	9.55698268071776E-19	-0.066	0.706863201812215	-0.02	0.903143924587563
gua2	-1.064	2.81930973436588E-32	-0.412	0.0000235718738268277	-0.127	0.225500833480675
gud1	0.619	2.7353979928167E-10	-0.043	0.76852208952286	0.91	2.274898634402E-21
gus1	-0.448	8.94159478665899E-08	-0.083	0.448376215191402	0.025	0.819825378897552
gut2	0.029	0.89682078995124	0.123	0.57609459220255	-0.536	0.00120648533057314
gut2-antisense	0.022	0.917659282771152	0.123	0.557037524281999	-0.481	0.00264729594894072
gwt1	-0.088	0.460008166502359	0.059	0.676062063886634	-0.146	0.191183585379238
gyp1	-0.042	0.725637819379709	0.088	0.47925032604391	-0.097	0.377196790745782
gyp10	-0.765	8.93320970671204E-17	-0.192	0.0757842496736132	-0.428	5.60624244887859E-06
gyp2	-0.441	1.20350703595509E-07	-0.033	0.784620639362416	-0.022	0.841127537272448
gyp3	-0.507	1.54325843655485E-09	-0.1	0.346581388519312	-0.365	0.0000183823862763967
gyp51	0.23	0.0364019311410804	-0.015	0.929325779147065	-0.437	0.0000366275047914413
gyp7	0.213	0.0450183413310204	0.077	0.568190770084185	-0.112	0.325818332241027
hac1	0.348	0.000405349159963906	-0.364	0.000493821277831959	0.264	0.00842145607467583
hal3	0.783	1.10771154413446E-26	-0.058	0.581093045446068	0.512	8.41797369183235E-12
hal4	-0.125	0.254596022987144	-0.137	0.247929430343327	0.206	0.0461253901977352
ham1	-0.676	8.04770079455399E-08	-0.179	0.240278386048476	-0.574	5.34132253727702E-06
hap2	-0.861	0.000833748608618419	-0.49	0.085661340030278	-0.683	0.00804003749244372
has1	0.154	0.234880052727793	-0.524	0.000014420011251335	1.036	1.57507391529258E-20
hat1	-0.18	0.509116099745187	-0.473	0.072337950203	-0.509	0.0347735510855919
hba1	-0.118	0.400468903305746	-0.436	0.000794884934558794	-0.708	6.43920475583961E-09
hbs1	0.391	0.00198166296267069	-0.06	0.735847925605018	-0.064	0.680970418567717
hcn1	-0.177	0.636128455663732	-0.259	0.514109832997879	0.124	0.740747964489332
hcr1	-0.577	0.00285247935406025	-0.7	0.000448514256336166	-0.814	0.0000159322847324646
hcs1	-0.596	1.59818255557543E-11	-0.194	0.0593903823379655	-0.145	0.138941129683104
hcs1-antisense	-0.575	3.61513061392548E-12	-0.179	0.0626865242953644	-0.155	0.0862827591320806
hdd1	-0.88	8.44852216907141E-17	-0.198	0.116679763645587	0.167	0.156641452809565
hem1	0.338	0.0000430566129576658	-0.301	0.000552660060914895	0.44	5.63751802164004E-08
hem12	-0.583	5.90916150254124E-12	-0.334	0.00023826419413653	-0.625	1.38022112204301E-13
hem13	-0.208	0.0387734312336936	0.835	1.27699570892768E-19	0.419	0.0000102199923558092
hem14	0.288	0.0118583420903597	0.035	0.835948957813881	-0.154	0.20899406114162
hem15	0.348	0.000879615329194951	-0.06	0.677196391251245	0.253	0.0179995145296436
hem2	-0.41	9.73998676042706E-06	-0.091	0.442160771210142	-0.079	0.468763343964785
hem3	-0.581	1.2424515327847E-12	0.029	0.821228245191314	-0.344	0.0000415328625289253
her2	-0.081	0.564586142293349	0.042	0.80869758247928	-0.32	0.00791742067876717
hfi1	-0.09	0.52830488288919	-0.154	0.293779875527936	-0.185	0.155566091314061
hfl1	0.411	1.20049019746911E-06	0.386	0.000011236182367989	0.588	1.05625330623667E-12
hgh1	-0.105	0.576965246774383	-0.088	0.681768033453914	0.73	0.0000011122010229056
hhf1	-0.273	0.00770490885556444	0.02	0.898671227100927	-0.241	0.0195117404534253
hhf2	0.268	0.00112627229677269	-0.248	0.0049227084374525	0.259	0.0016006447706837
hhf3	-0.359	0.0000318831374544004	-0.16	0.109515461618629	-0.066	0.522175680165848
hhf3-antisense	-0.356	0.000032539535158545	-0.151	0.129665501336972	-0.067	0.509600611763863
hhp1	0.177	0.0358747330715636	0.279	0.0010521646211607	0.431	4.49774499466528E-08
hhp2	0.973	1.76386664074321E-34	0.225	0.0163871964529025	0.813	3.99749253790571E-24
hht1	-0.224	0.0180250935806455	-0.241	0.0165867462369396	0.027	0.816839482901177
hht2	-0.09	0.436349955220898	-0.105	0.402079013066729	0.125	0.257733070732421
hht3	-0.517	5.75473613418009E-09	-0.078	0.512209834357341	-0.427	1.90874790179695E-06
hif2	0.154	0.223427626130464	-0.381	0.00196371747790119	0.271	0.0208515905341731
hip1	0.56	1.28560079105502E-06	0.004	0.986481672449519	0.163	0.209607283542061
hip1-antisense	0.708	0.0000125417144018661	0.121	0.586526678303945	0.405	0.0171918720559631
hip3	-0.308	0.00170701452559529	0.248	0.0192557674136383	-0.084	0.454925083671475
hip3-antisense	-0.199	0.1524227791654	0.284	0.0429413043559064	-0.068	0.664671661641635
hip4	-0.201	0.218705609613881	-0.651	0.0000231801418204442	-0.596	0.0000612258579472407
his1	0.071	0.560953270205956	-0.043	0.767189033958555	0.528	1.46570950769074E-07
his2	-0.221	0.0164114867207536	-0.613	2.34331236144668E-12	0.263	0.00353450520267733
his3	0.034	0.740514335484847	-0.46	9.73313077788131E-09	0.318	0.0000662381285656917
his4	0.196	0.0226658759448274	-0.634	4.70508108623305E-15	0.206	0.0158602108886536
his5	-0.209	0.079731937966015	-0.333	0.00612204102070639	0.319	0.00480669383354537
his5-antisense	-0.211	0.0842356568325209	-0.315	0.0118900594464532	0.302	0.00957361090631891
his7	-0.306	0.000269653386270156	-0.17	0.0739477171364426	-0.079	0.40994448056761
hit1	-0.232	0.277688581396544	0.095	0.71955089718092	-0.104	0.656249547746125
hmg1	0.21	0.0548809166702731	0.014	0.935224028182135	0.376	0.000304586283313025
hmo1	-0.16	0.0922354468015848	0.123	0.247415372844135	-0.303	0.000741718826201767
hmt1	0.743	6.48218216186343E-18	0.113	0.304615707106328	0.53	1.5990501012176E-09
hmt2	0.571	8.54255484801424E-09	-0.131	0.292769068562775	0.425	0.0000245299756232951
hnt1	-0.027	0.852142839952098	-0.113	0.411538959987412	0.325	0.00300612179031648
hnt3	-0.299	0.0217060784809441	-0.458	0.000506928217565216	-0.714	7.46519047453656E-09
hob1	0.074	0.503265910234307	-0.769	3.7035498751535E-17	-0.15	0.140868475494481
hob3	-0.003	0.977084262756667	-0.189	0.033867918152904	0.147	0.0825750016171299
hop1	-0.248	0.0920882199695986	0.211	0.191654041804659	-0.171	0.263764531039463
hop1-antisense	-0.215	0.14784881359613	0.233	0.141883397036642	-0.152	0.323787080236454
hos2	-0.412	0.0000577171443362829	-0.172	0.145882331272588	-0.189	0.078443359175151
hot15	-0.021	0.942535600563074	-0.25	0.36994217210952	-0.202	0.434313105578482
hpt1	-0.397	0.0000720975394357435	-0.092	0.47401496978504	0.256	0.011994290999801
hpz1	0.107	0.685426245631289	0.021	0.952924757992052	-0.267	0.264770253535648
hpz2	1.499	1.30903099800464E-06	-0.173	0.710813120705253	-0.135	0.749322780836042
hrd1	0.444	0.0000213691530306684	0.195	0.108776070353287	0.372	0.000416595625896759
hrd3	0.196	0.0192335187344085	-0.277	0.00128622531334351	0.141	0.101270417129373
hrf1	-0.17	0.0572080380874247	0.049	0.671764935891464	0.129	0.160857253909009
hri1	0.306	0.0333068598367508	-0.183	0.274585397429224	-0.379	0.00734695307826254
hri2	0.256	0.116224320818736	-0.186	0.322996902148461	-0.475	0.00257372301952928
hrk1	0.516	0.0000215128394216061	-0.277	0.0454373753224932	0.349	0.00511293948828848
hrp1	0.083	0.583574748080611	-0.312	0.0268104474399648	0.063	0.688511384336956
hrp1-antisense	0.01	0.952020916117366	-0.353	0.0114412800607088	0.004	0.980546743712932
hrp3	0.563	2.00231364426211E-06	-0.072	0.662648855461554	-0.023	0.884454712678879
hrq1	-0.14	0.395638035687719	0.197	0.248186690020124	-0.206	0.185877709035349
hrr1	-0.105	0.262683366070802	0.189	0.0429787768508724	-0.177	0.0442549220017726
hrs1	-0.375	0.000545060803687486	-0.016	0.925899523501998	-0.375	0.000515309985825612
hse1	-0.081	0.6431609632376	-0.199	0.24684973441331	-0.934	4.99232074830543E-11
hsf1	0.393	0.00302835062682325	0.465	0.000678230488101345	0.185	0.194814399659363
hsk1	0.302	0.117822266927823	0.218	0.323028375926177	-0.007	0.976006896416875
hsp10	-0.556	4.20521584043514E-08	-0.02	0.901556594891094	-0.19	0.0838879603912981
hsp104	0.273	0.015927320285847	0.861	4.68097450516516E-16	-0.328	0.00322917619584856
hsp16	0.248	0.0260122883102062	0.521	1.58297307473164E-06	-0.872	2.31799832758753E-17
hsp3101	-0.993	1.61172061333493E-13	0.016	0.943957528023274	-1.734	5.11408855114074E-38
hsp3101-antisense	-1.005	5.5335795472765E-16	0.016	0.935952663008103	-1.847	2.91156314722175E-49
hsp3102	0.4	0.196494579348644	0.266	0.465099282353741	-0.167	0.639084149988287
hsp3102-antisense	0.509	0.142381928828646	0.293	0.484727377831972	-0.157	0.704138107747133
hsp3103	-1.195	3.83707579919002E-11	-0.696	0.000255463644190223	-1.323	2.23189406028252E-13
hsp3104	-0.28	0.121248227146001	0.55	0.00152686258111326	0.184	0.322656665535272
hsp3105	-0.162	0.632685468654774	0.052	0.903794400666421	-0.718	0.0136963144885457
hsp3105-antisense	-0.177	0.647864775006143	0.073	0.881523565167404	-0.823	0.0132944076486638
hsp9	0.027	0.861436982435899	0.631	3.14204227410967E-08	-0.496	0.0000111691096176761
hsp90	-0.275	0.00107021858691683	-0.229	0.0118104998030892	-0.39	1.84537366383402E-06
hsr1	0.56	0.0000100974833836251	1.128	4.12089706100678E-20	0.128	0.379602076128975
hst2	0.217	0.133246591047411	0.121	0.484727377831972	-0.064	0.707603821134577
hst4	-0.422	0.000357603112751575	-0.204	0.134354330747302	-0.48	0.0000402092075155144
hta1	-0.4	0.000166149360183682	-0.021	0.901663903470476	-0.168	0.140714926722246
hta1-antisense	-0.403	0.0000728497610613697	-0.017	0.917991819259836	-0.173	0.11126791799471
hta2	-0.492	2.44119537984369E-07	-0.276	0.00862050726836196	-0.5	1.37582230288408E-07
htb1	-0.353	1.60499617551327E-06	-0.42	1.60269180632858E-08	-0.287	0.000109676323302548
htd2	-0.09	0.701440657812793	0.152	0.529913187003289	-0.194	0.360438497021547
hub1	-0.7	0.015927320285847	-0.22	0.549612970033199	-0.664	0.0219272836815064
hul5	0.117	0.336278029955678	-0.086	0.545841760523061	-0.193	0.0925932942371044
hus1	-0.383	0.0513229674800421	-0.095	0.711499498286759	-0.826	0.0000120925300827389
hus5	-0.243	0.166661256421686	-0.088	0.687634493786513	-0.403	0.0156584481420438
hut1	0.15	0.138068804159696	-0.15	0.174468889357329	0.11	0.290161966803405
hxk1	-0.017	0.898741035766743	-0.052	0.705907118225119	-0.367	0.000236614461803484
hxk2	0.379	0.00263233014276611	0.335	0.0133776965125743	-0.208	0.117991467889892
iah1	-0.118	0.440560571891211	-0.112	0.517831562035674	-0.115	0.453071174773834
iba57	0.182	0.358741611851969	-0.022	0.937099235544091	-0.281	0.142943706745051
ibp1	-1.236	1.11259567766223E-16	-0.399	0.0169740163297425	-0.78	2.09260692512115E-07
icp55	0.112	0.533011294599629	-0.231	0.203933956809319	-0.647	0.0000303545938721962
idh1	0.258	0.00732935963907903	-0.313	0.00183749610656823	-0.526	1.24258405875748E-08
idh2	0.451	1.84095967937699E-06	0.039	0.780847414414497	-0.031	0.803943377183524
idi1	-0.015	0.89682078995124	-0.09	0.405489218678844	0.42	4.31528975379663E-07
idn1	0.766	4.77636701150693E-13	0.108	0.440524841318442	0.191	0.103987087671735
idp1	-0.805	1.0289305607656E-22	-1.173	5.85065558644421E-47	-0.512	8.88937909793617E-10
iec1	0.17	0.229317924507793	0.327	0.0197204934183204	0.394	0.00215188659458741
iec3	0.137	0.393864748942256	-0.058	0.77126834435972	0.309	0.0316931877759498
iec5	-0.123	0.392328806774018	-0.297	0.0342405514745812	0.222	0.0941008401195725
ies2	-0.314	0.227043152734525	-0.524	0.0475683599878027	-1.253	8.03869203270863E-08
ies4	0.286	0.0887820453042118	0.124	0.552521458405152	0.462	0.00370742843779182
ies4-antisense	0.343	0.186239433005873	0.127	0.699859931348442	0.478	0.053678311561359
ies6	-0.678	0.155831817471665	-0.814	0.109539848511522	-1.234	0.00617664827258359
ifa38	-0.072	0.431449234727995	-0.087	0.374179102216753	-0.104	0.233461826234927
ilv1	-0.205	0.00510494177419464	-0.271	0.000297770419859354	0.396	1.4112897842836E-08
ilv5	-0.572	6.58956706407855E-10	-0.622	3.16811426562515E-11	-0.143	0.168433574796791
ilv6	0.307	0.000675505566786489	0.192	0.0577289016362934	0.647	5.78340563994788E-14
ima1	-0.468	3.09878298406477E-06	-0.241	0.0321258785824423	-0.291	0.00463187114083259
ime4	0.268	0.128892279006006	-0.016	0.95410709366329	-0.151	0.431789278403548
img1	-0.329	0.000518569051172378	-0.066	0.60052778959345	0.078	0.469490849083508
img2	0.09	0.587345774394505	-0.071	0.713215558965629	0.007	0.969750753567745
img2-antisense	-0.055	0.772658259379732	-0.008	0.976350810181841	-0.324	0.0394686262993031
iml1	0.229	0.226327281127821	0.211	0.312493463798474	0.111	0.592768695552096
imp1	0.708	2.04736837735872E-17	0.072	0.531137065978865	0.421	9.30129759549718E-07
imp2	0.465	0.00074652159174545	-0.257	0.10753856492005	0.285	0.04705612873784
imp3	0.019	0.942814342576612	-0.324	0.169259773090958	0.855	0.0000101618133708583
imp4	0.075	0.727727019437874	-0.353	0.0717870083971587	0.917	2.24025598924104E-08
imt1	-0.395	0.000106709917855141	-0.232	0.0412313014844959	-0.449	8.32897478883252E-06
imt2	-0.979	4.17826156949112E-20	-0.44	0.000123250427585816	-0.765	9.58058740287547E-13
imt2-antisense	-1.202	2.32555406812881E-27	-0.452	0.000155349326353351	-0.835	7.1566530682097E-14
imt3	-0.412	0.0000348778630959749	-0.376	0.000309623251455361	-0.38	0.00013833463600455
ini1	-0.16	0.238828516599266	0.035	0.849581215683989	0.031	0.842784375411588
ino80	0.168	0.214803464980106	-0.134	0.380741956111182	-0.244	0.0587951970457699
inp2	-0.424	0.000240380106619645	-0.049	0.76071105673518	-0.081	0.55429490630386
ins1	0.078	0.523686491167152	-0.558	1.48606955336134E-07	0.065	0.610138024546252
int6	-0.161	0.0515080822246419	0.186	0.032639523687295	0.38	7.42571779322184E-07
inv1	0.677	0.00870400618959251	-0.189	0.574043181053055	0.183	0.540487989627588
iph1	0.503	0.0000373938238475578	0.356	0.00748178652988474	0.52	0.000018669491069126
ipi1	0.295	0.121038367894484	-0.23	0.291467776378748	0.184	0.360146533879981
ipk1	0.351	0.000337931285698481	-0.33	0.0015606682778994	0.608	1.03718833341938E-10
ipp1	-0.925	1.14969320131437E-24	-0.239	0.0229975941446995	-0.641	2.92198165768283E-12
iqw1	-0.021	0.887194380872895	0.177	0.171058380112375	0.078	0.554982531652047
IRC1-L	-2.288	0.00724744096775376	0.735	0.378949220613799	-1.213	0.125090901256951
IRC1-R	-0.763	0.307020778332329	0.84	0.25300761212697	-1.305	0.0746212543648178
ire1	0.283	0.00210868064207166	0.08	0.49982644083693	0.326	0.000330578085654905
ire1-antisense	0.294	0.00293114793008829	0.092	0.464022093966902	0.335	0.000582348015172925
irs1	-0.095	0.269368276210167	-0.463	1.88868729034173E-09	0.176	0.0284997848300791
isa1	-0.257	0.0164854148648028	-0.178	0.142380684789857	-0.304	0.00388871961279459
isa2	-0.432	0.134782456787541	-0.501	0.10451114528171	-1.251	3.81565704727762E-06
isd11	-0.02	0.896278354926067	-0.464	0.0000900440231741079	0.051	0.718879574101491
ish1	-0.061	0.721956880453537	0.517	0.000270245647189939	-0.65	1.14195128766778E-06
ism1	0.269	0.0533766017564939	0.311	0.0349078027834022	0.359	0.00784119133987629
isp3	6.275	0	0.489	0.0000626380088077015	0.844	4.9690715663942E-14
isp3-antisense	6.782	0	0.63	0.0000259489727011748	1.056	1.27775657270107E-14
isp4	1.942	5.87373156063947E-42	3.777	1.1496491154452E-159	0.933	3.83411854764644E-10
isp5	0.448	0.0298846029115292	1.565	8.64973885889326E-17	-0.743	0.000288614091050954
isp6	1.157	2.26170176595735E-32	0.002	0.99038365907178	-0.286	0.00701162533416231
isp7	0.267	0.0302748362228181	1.697	9.61741641669664E-54	0.612	1.15606903371217E-07
iss1	0.27	0.0115688975046517	-0.098	0.467827552416155	0.264	0.0130129514320771
iss10	0.134	0.249909777885105	-0.228	0.0546978580793781	0.245	0.0232540421898579
iss9	-0.753	0.00028563717372844	-0.485	0.032999249783325	-1.185	7.66028950892205E-09
ist1	0.556	0.00133778995368885	0.039	0.889422187950727	0.05	0.823491558871372
ist1-antisense	0.675	0.0000755416003890983	0.008	0.981011580261476	0.096	0.656130985407851
isu1	0.688	2.0889301500225E-13	-0.272	0.0110687453346659	1.204	1.25996818007386E-39
itr1	0.103	0.350452368877418	0.689	2.94182814152764E-13	0.131	0.22028682008403
itr2	0.786	4.28575646257165E-22	-0.379	0.0000164225564664713	0.006	0.956037511583204
its3	0.36	0.0000297947091206041	0.045	0.711557439480701	0.239	0.0069493748302417
its8	-0.148	0.175300123699482	-0.359	0.000664654438015795	-0.036	0.778842889741523
itt1	-0.117	0.252003812308902	0.426	3.86835777449042E-06	0.097	0.346857505394734
ivn1	0.505	7.28658082078936E-08	0.16	0.156107856459165	0.304	0.00168750252804207
iwr1	0.567	0.000561036240311943	-0.148	0.497194822885967	0.265	0.136065421433989
iws1	-0.24	0.0560456953889348	-0.13	0.37890297311073	-0.5	0.0000250213181189125
iws1-antisense	-0.252	0.0409560653807077	-0.14	0.331585535005776	-0.517	9.96933869882845E-06
izh2	-0.105	0.377934420333999	0.41	0.000111272305151875	-0.121	0.2967783213926
jmj1	0.216	0.0801868086364721	0.53	6.10306185090258E-06	0.129	0.322305809668441
jmj2	0.327	0.120754824119971	0.512	0.0167698604527533	-0.368	0.0836484600006705
jmj3	-0.624	1.86746868844815E-14	-0.31	0.000418385651221963	-0.149	0.095165790514915
jmj4	0.185	0.283509670240261	0.205	0.268698548016989	-0.369	0.0234656630328662
kap104	0.247	0.000546288264599137	-0.059	0.527848068227649	0.535	3.73370688287444E-15
kap109	0.763	3.47243884621484E-20	0.347	0.000130440565996386	0.878	2.00621907803621E-26
kap111	-0.136	0.154076353634789	0.217	0.0243391898689872	0.231	0.0095310216917783
kap113	1.055	5.6211681715037E-38	0.083	0.465132084802172	1.11	7.06893237981948E-42
kap114	0.108	0.275703749441855	-0.072	0.542275770479302	0.128	0.187259552645706
kap114-antisense	0.109	0.388421903971985	-0.066	0.660840869895214	0.192	0.100755839898541
kap123	-0.035	0.743289414100229	-0.453	5.8751345334282E-08	0.812	7.82192661919981E-25
kap95	-0.157	0.0921101098568781	0.051	0.671484838833317	0.313	0.000345110373313206
kei1	-0.134	0.148786364131945	0.122	0.232126938866179	0.045	0.667908794106834
ker1	-0.4	0.0150899330576043	-0.318	0.0767604338908787	0.278	0.0925959729734641
kes1	0.614	1.23598280793992E-12	-0.091	0.428320667813163	0.615	1.08634116619325E-12
kgd2	0.369	0.0000338987086469995	-0.33	0.000462707756634818	-0.055	0.615137402867155
kha1	-0.204	0.0351213887854206	0.086	0.468676744205636	-0.15	0.131982081432421
kin1	0.079	0.538190969696724	0.163	0.203154416951942	-0.157	0.178340026177347
kin17	0.058	0.769722789671908	-0.177	0.359932502585016	-0.373	0.0213354580662559
klf1	-1.044	1.1172006852111E-19	0.486	0.0000300207799236966	-0.484	0.0000298036375814917
klp2	0.124	0.435930652045694	-0.469	0.00149583592801915	-0.522	0.00017937691004708
klp3	0.43	0.0140274198348326	-0.078	0.746499830765731	0.072	0.735069878264564
klp5	-0.01	0.933877555742072	0.018	0.900769653771256	-0.113	0.274413956501202
klp6	0.332	0.0454415056355946	-0.108	0.616619292387768	-0.113	0.557467762957123
klp8	0.067	0.688839556460783	0.147	0.376164898980348	0.134	0.37875902896261
klp9	0.43	0.000306839835978305	-0.063	0.706017341769032	0.071	0.631496496004886
kms1	0.062	0.774100535449895	0.103	0.649325560608469	-0.408	0.020594543961806
kms2	-0.261	0.137998885791957	-0.502	0.00440875471346841	-0.381	0.0239850038383617
knd1	0.915	1.70254442233341E-11	0.23	0.168107097742107	0.525	0.000194807941095784
knk1	0.155	0.13361501436146	-0.307	0.00293527172240693	-0.053	0.655231976181882
kpa1	-0.047	0.749722093406771	0.013	0.94420422510035	-0.151	0.244569478879767
kpa1-antisense	-0.265	0.249604237914854	0.24	0.337619791862532	-0.068	0.796702270127919
kri1	0.048	0.88266008449493	-0.927	0.000272239094360049	0.077	0.800038562583067
krp1	-0.41	8.81634911775644E-07	-0.204	0.0298796426798578	-0.333	0.0000751859149300513
krs1	-0.71	1.08887273735642E-21	-0.163	0.0643366513139408	-0.006	0.954533146842177
ksg1	0.264	0.0057836125524107	-0.237	0.0234240495253343	-0.112	0.287229445240775
ksh1	-0.033	0.907665754200796	0.011	0.975919343098253	0.1	0.707603821134577
ksp1	-0.174	0.0845508984472226	0.077	0.538208558811481	-0.358	0.000155938531697655
lac1	-0.193	0.0330662394676128	-0.022	0.872882140260924	0.102	0.291005763268683
laf1	-0.676	4.29602284401216E-08	-0.364	0.00711220384585208	0.091	0.537475824150555
laf2	0.588	9.28550165492541E-07	0.16	0.282312547826832	0.847	3.72827977659957E-13
lag1	-0.268	0.00223197692611922	-0.102	0.334408353410781	0.211	0.0169990492431431
lam2	0.146	0.207819355356496	0.208	0.0825866811609398	0.273	0.0112572740545418
lap2	0.203	0.0382077427076934	0.077	0.531137065978865	0.051	0.65830506751715
las1	0.324	0.0318608844188149	-0.409	0.0109921943951826	0.502	0.000511285854062705
lat1	-0.245	0.00552870439004533	-0.534	4.26980915575664E-10	-0.108	0.25787192137015
lcb2	-0.039	0.703412839260888	-0.039	0.73536617525381	-0.053	0.598739000098337
lcb4	-0.846	1.88938981059083E-30	0.223	0.00696432546880291	-0.017	0.865689193855027
lcf1	0.256	0.00843498720341639	-0.063	0.624040362967546	0.32	0.000758322138757127
lcf2	0.417	0.0000151786001285971	-0.092	0.463283389769569	0.369	0.00013710801103818
lcl3	-0.029	0.867734575586744	0.182	0.236119938941815	-0.015	0.929437797880386
lcp1	0.073	0.57664941270724	0.224	0.0659759382121005	-0.08	0.539099015400122
lcp5	-0.369	0.0893213408301318	-0.522	0.0202984504379875	0.275	0.213119549116447
lea1	0.145	0.312213356009582	-0.026	0.898645490298669	-0.208	0.132771336646424
lem2	-0.11	0.379189764919845	-0.087	0.545841760523061	0.025	0.860923985463019
leo1	0.101	0.559379554028421	-0.254	0.132251691252247	-0.13	0.436990033867799
leu1	-0.709	5.05089560751718E-20	-0.504	3.25225791378046E-10	-0.451	1.20364850694854E-08
leu2	-0.614	5.54431732645495E-10	-0.153	0.208865054252353	-0.279	0.00729183180258488
leu3	-0.717	3.01297972948691E-19	-0.318	0.000283583540760134	-0.174	0.0474282483862734
lid2	-0.24	0.00660217412320082	-0.007	0.960390946754166	-0.243	0.00561704016931746
lid2-antisense	-0.059	0.655211822556866	0.073	0.611669366967856	-0.316	0.00372803101737304
lig4	0.055	0.752522919633161	0.145	0.395028205059202	0.165	0.275360561753222
lin1	0.702	0.00130286447277426	0.04	0.910809809416144	0.185	0.4693808866958
lin1-antisense	0.602	0.0213176398868487	-0.131	0.716052777502647	-0.055	0.870614513083891
lip2	-0.081	0.786178021737496	-0.162	0.603055102299185	0.017	0.956146145668638
lip5	-0.273	0.0184998099505622	-0.775	2.88633557427572E-12	-0.842	1.46723868323597E-14
liz1	0.108	0.328316474054332	-0.42	0.0000433400138327656	0.484	3.33984893320168E-07
lkh1	1.317	8.82013785267755E-21	0.539	0.000539365435948196	0.686	2.64006324135981E-06
lnp1	0.462	0.0000159370515486727	0.021	0.902822286555805	0.528	5.86639508354871E-07
loc1	0.026	0.864925968882381	-0.348	0.00532030086247218	0.063	0.655629324563333
lon1	0.635	1.2444377816418E-08	-0.107	0.467827552416155	0.006	0.966982619746781
los1	0.661	3.20781568006063E-12	0.265	0.013963460656364	1.665	1.55488659973818E-74
loz1	0.268	0.0605526651579038	0.211	0.189241283699085	0.109	0.492121263570239
lrs1	-0.131	0.122607541857263	-0.165	0.0647977653572949	0.078	0.385040627220433
lsb1	0.091	0.4643124902423	-0.499	5.64037996488445E-06	-0.292	0.00801727227714286
lsb4	0.032	0.804547458145806	-0.183	0.109319746746518	0.206	0.0467705354072515
lsb5	0.175	0.0942355750821798	0.369	0.000282619317251481	0.501	1.41868649139301E-07
lsb6	-0.434	2.24019654990694E-06	0.05	0.694026697327298	-0.266	0.00470047819501511
lsc1	0.438	0.00244520114786093	-0.08	0.689406350283225	0.4	0.00585544881547655
lsd1	0.18	0.0655357604161533	0.163	0.13084362512158	0.012	0.924247695541909
lsd2	0.492	0.0000189922516888088	0.31	0.0145885855724791	0.49	0.0000194256768130076
lsd2-antisense	0.033	0.982814899416913	1.664	0.177006251180911	0.481	0.724752572459865
lsd90	-1.099	0.00957739958222724	0.245	0.662648855461554	-2.01	6.7682524910261E-07
lsg1	-0.541	0.0000271580677999564	0.205	0.164135909214584	0.523	0.0000203500256945314
lsh1	0.297	0.00110474050697382	0.029	0.83114764229606	0.182	0.0550114632501669
lsk1	-0.023	0.870702232687264	-0.161	0.19015348973702	0.288	0.00595176901180119
lsm1	-0.695	7.21448775378678E-07	-0.452	0.0025915551102204	-1.029	1.3276681377588E-13
lsm2	-0.425	0.0000601855663489196	-0.056	0.703050096961793	-0.201	0.0717068684337667
lsm3	-0.216	0.120368214060754	0.105	0.530317308501066	0.286	0.0301832461104881
lsm4	0.256	0.00709243607276809	-0.233	0.0244292255961658	0.192	0.0483214314231132
lsm5	-0.676	0.00225952560459227	-0.379	0.133099737516098	-1.084	5.1557419616463E-07
lsm6	-0.457	0.00457446178030356	-0.259	0.159237597502585	-0.566	0.00034564341652458
lsm7	-0.612	0.000282436721868586	-0.4	0.0319005139400761	-0.775	2.87166887042374E-06
lsm8	-0.297	0.236124563464419	-0.038	0.913742626274113	0.167	0.524638878045038
lto1	-0.452	0.0368642783623733	-0.225	0.376113339083593	-0.249	0.272932109950465
ltv1	0.294	0.131893632110675	-0.18	0.440385538177183	0.425	0.0223373347155439
lub1	0.748	6.37458474189819E-16	0.213	0.0518508911180944	0.69	1.23569628775629E-13
luc7	0.057	0.830850691032324	-0.106	0.703050096961793	-0.367	0.0873135713237629
lvs1	0.124	0.299396908053682	-0.141	0.276175555925255	-0.123	0.300160457755754
lys1	0.763	2.02198607585793E-16	-0.411	0.0000402313711601851	0.791	1.68247343849758E-17
lys12	-1.045	8.63914365073385E-29	-0.786	2.16735967157502E-16	-0.742	6.33919473217114E-15
lys2	-0.316	0.0000263607613198918	-0.385	4.37906105349711E-07	-0.084	0.323866394400133
lys3	-0.198	0.00946559692581354	-0.585	3.51001869992061E-16	0.108	0.177841590749177
lys4	0.499	9.1112006954881E-09	-0.347	0.000182583571865728	0.722	2.25581565829315E-17
lys7	0.41	0.00500697618485168	0.87	4.7264847513661E-10	0.583	0.0000365197840643255
mac1	-0.451	0.000021644273285691	-0.212	0.0809216408892875	-0.557	9.89364415281303E-08
mad1	0.022	0.93297245695119	-0.32	0.169134328958394	-0.171	0.453071174773834
mad2	-0.451	0.0232655560048625	-0.547	0.00840852520650481	-1.123	4.14014485964125E-09
mad3	0.888	2.75101066433369E-12	0.008	0.972271052034526	0.037	0.82961358625905
mae1	-0.124	0.188560955754597	0.643	1.48994298057469E-14	0.606	2.6736583832239E-13
mae2	-0.333	0.000290516708116832	0.644	6.07664154928403E-13	-0.867	2.91704679992999E-23
maf1	-0.07	0.624954440946443	0.336	0.00714481805240223	-0.156	0.224266028621781
mag1	-0.859	0.0000234849894167427	-0.39	0.0862838776980346	-1.501	2.47211606201314E-13
mag1-antisense	-0.958	1.75669948193006E-06	-0.266	0.260039697604432	-1.102	3.36990927509465E-08
mag2	-0.175	0.574461082891085	0.771	0.00405254491273877	0.21	0.478391014088681
mag2-antisense	0.315	0.0708934203411999	0.774	3.19194354617782E-06	0.332	0.054718550266651
mak1	-0.578	1.47317861867725E-07	-0.041	0.802128238527587	-0.236	0.0439283157992467
mak10	-0.02	0.859216130822623	-0.103	0.320831883625691	0.333	0.0000701639736161601
mak16	0.195	0.509737974172793	-0.29	0.358330456422838	0.522	0.0439447330031624
mak2	0.329	0.00011165472375738	0.191	0.0459219327442134	0.302	0.000414146540887918
mak3	-0.482	9.99019724878144E-10	0.22	0.0125132723116848	-0.227	0.00590980395181568
mal1	-0.434	0.000615697877179391	-0.286	0.0418417865750565	-0.767	3.58059256854426E-10
mal1-antisense	-0.409	0.0243658637933824	-0.142	0.531909021343221	-0.576	0.00110658627987677
mal2	-0.266	0.0580354902086297	-0.123	0.470453391953466	-0.149	0.3172953789688
mal3	0.301	0.00504560749297284	-0.085	0.545350552042854	0.121	0.304015013622764
mam1	1.065	9.83186093694391E-21	-0.356	0.00629264018776287	-0.064	0.66632620490696
mam2	2.76	1.16765710298493E-105	-0.844	3.37208132036069E-09	0.403	0.00431465088495128
mam3	2.077	1.65411227158247E-70	-0.167	0.28013407331537	-0.571	0.00000623859954517
mam33	-0.607	2.68665221063394E-07	-0.181	0.201206651163974	-0.833	8.33487841200542E-13
mam4	0.622	1.04720534615809E-08	-0.529	4.93137042720718E-06	0.279	0.0154601854586376
mamRNA	-0.601	1.14940416102651E-06	-2.438	1.32137826637376E-93	-1.471	4.22305026422354E-35
man1	0.297	0.00257390020677645	-0.024	0.878223280050268	0.21	0.0374732126415082
map1	0.814	8.7131927744246E-07	-0.699	0.000137181137453293	-0.57	0.00127350951504441
map1-antisense	0.69	0.0304618279788476	-0.95	0.00771856818807875	-0.937	0.00528294166195901
map2	2.452	2.63685454364284E-210	-0.418	3.77061347787902E-06	0.121	0.210754447632379
map3	1.28	5.49555970804191E-39	-0.623	5.1387818076114E-09	0.013	0.92933675078455
map4	2.705	4.76469475617249E-89	0.189	0.293317788611967	-0.292	0.0632862277903004
mas2	0.384	0.0000808622202278178	0.008	0.961217230460194	0.345	0.000405993868015931
mas2-antisense	0.441	0.00301222937044685	-0.026	0.914010308978934	0.481	0.00100780814260715
mas5	-0.224	0.0436878984509818	-0.018	0.914369740739182	0.218	0.0499641978649048
mat1-Mc	1.057	2.17511117128268E-07	-0.65	0.00712378058020267	0.214	0.37926705547292
mat1-Mi	1.929	0.0098689545334384	-0.209	0.866036210465094	0.919	0.267307630441766
mat3-Mc	1.114	1.3758238407538E-09	-0.382	0.0999290746051798	0.139	0.555498054671863
mat3-Mm	1.379	0.188215926152173	-1.036	0.45502305566832	0.204	0.876552706896121
mba1	0.069	0.536790208753069	0.172	0.111383032536147	0.302	0.00131368533537548
mbx1	-1.537	7.79790752595001E-43	-0.733	1.66389511165272E-10	-0.956	1.36218935214399E-17
mbx2	0.996	2.75997430770677E-26	1.02	2.78168958665026E-27	-0.377	0.000196864210234521
mca1	-0.363	0.0000205510228347826	0.254	0.00558321283045264	-0.149	0.102024489259197
mcb1	0.415	0.00109651152932997	-0.027	0.893116114756473	0.172	0.215513957117473
mcb1-antisense	0.497	0.000146911426273401	0.018	0.934311822381625	0.193	0.179222973703004
mcl1	0.077	0.588242408348871	0.021	0.910986054940718	0.336	0.00487448137091144
mcm2	0.155	0.105247958995762	-0.523	5.67141208817191E-09	0.455	1.67396046260006E-07
mcm3	-0.037	0.745579375917437	-0.058	0.636899741333768	0.185	0.0522425159041422
mcm4	-0.235	0.0212960300396553	-0.698	4.86397399656937E-13	0.182	0.0794385549176216
mcm5	-0.222	0.0183998478157492	-0.076	0.523126675888757	0.081	0.440104670733892
mcm6	0.008	0.953195795433089	0.234	0.0481670885246765	0.227	0.0385643425949481
mcm7	0.352	0.00552264502488291	-0.157	0.303232239412595	0.413	0.000914848782682557
mcp1	0.338	0.0349681702377918	-0.318	0.0734920992212998	-0.155	0.381498950433214
mcp1-antisense	0.239	0.345205199105073	-0.415	0.1194693473819	-0.053	0.85707462050804
mcp2	1.087	2.54646163660984E-41	0.965	2.1926231533197E-32	1.963	1.01866311203746E-137
mcp3	0.235	0.0730762544520216	0.148	0.331648255275578	-0.098	0.505500578006651
mcp3-antisense	0.177	0.20444432008366	0.162	0.295323778858318	-0.113	0.448477818391036
mcp4	0.159	0.430216787862969	-0.168	0.457279984309394	-0.165	0.414436757083772
mcp4-antisense	0.115	0.531400851071209	0.37	0.0294584985818122	0.416	0.00760316730600459
mcp5	0.787	0.000014846444320499	-0.264	0.23831163724441	-2.605	3.14867766169701E-39
mcp5-antisense	0.803	8.20334098412666E-06	-0.248	0.26696447484961	-2.523	7.2716469343819E-38
mcp5-antisense-2	1.595	0.0000332254711369239	-0.204	0.721642131231684	-1.701	0.000239306231405578
mcp6	0.76	0.000518336047796304	0.459	0.0647977653572949	0.088	0.754883446804448
mcp6-antisense	0.765	0.00022703934745209	0.412	0.0850338925489486	0.09	0.736514641952756
mcp60	-0.235	0.0107866629850232	-0.153	0.144234534080817	-0.07	0.505359954587804
mcp60-antisense	-0.222	0.018913465151543	-0.125	0.254765068295306	-0.016	0.891981536545399
mcp7	0.133	0.558314770250131	0.93	7.9181038450342E-07	0.582	0.00215205116032742
mcs2	0.348	0.0150584365545927	-0.03	0.893103998941142	0.277	0.0569818818715172
mcs4	-0.751	1.11905416658442E-13	0.195	0.0984316376610764	-0.282	0.00757648443512929
mcs6	0.924	1.03466056019144E-16	0.194	0.158601938328609	0.296	0.013996439205341
mct1	-0.48	1.46628188372706E-07	0.18	0.0884484765864988	-0.12	0.242614330708222
mdb1	0.473	0.00959457603594041	-0.194	0.393132360356406	-0.305	0.120027232886606
mde1	0.065	0.835172154920782	-0.217	0.481125751405469	-0.596	0.0174068141459316
mde1-antisense	0.033	0.918751649582153	-0.242	0.428298885974628	-0.74	0.00327721335771289
mde10	0.809	2.11740900886827E-12	0.261	0.0543925520864501	0.281	0.0245766088925777
mde2	-0.155	0.19763616953374	0.308	0.00864889065759897	0.268	0.0162612448799745
mde3	1.089	8.46169222948077E-32	0.454	8.96402211710174E-06	2.588	9.33320597171937E-188
mde4	0.665	4.41315294840469E-08	0.083	0.626101404307192	0.137	0.332947587351912
mde5	-0.073	0.594871590428611	-0.166	0.221334182276971	0.373	0.000986897189897305
mde6	-0.098	0.597773520054197	0.104	0.611669366967856	-0.054	0.780434891694524
mde7	1.141	9.88526291922046E-25	0.421	0.000749374819684426	1.165	9.57876847678292E-26
mdh1	0.561	0.0000109731143579485	-0.211	0.163924389597814	-0.276	0.0400429375734436
mdj1	-0.22	0.0362697216131597	-0.3	0.00568215679602739	-0.211	0.0445861463139279
mdl1	0.059	0.560102335893361	0.259	0.00412458813230857	0.219	0.0108965531983459
mdl1-antisense	0.069	0.47969306269196	0.253	0.00447811751469543	0.207	0.0150433480032515
mdm10	-0.245	0.184774557593556	0.145	0.502065843856742	0.208	0.259217845025551
mdm12	0.099	0.696527719000582	0.201	0.428996510510245	-0.165	0.489415647331169
mdm28	0.238	0.0230731565731732	0.035	0.818337947631648	0.469	2.02841805011125E-06
mdm31	0.27	0.054253535774953	0.151	0.360235108242238	0.037	0.827764047836321
mdm34	0.533	2.98532612399705E-06	0.046	0.783376659286137	0.537	2.31328440786591E-06
med11	-0.65	1.66631706505691E-06	-0.227	0.149089066578836	-0.387	0.00506924980046427
med13	0.522	0.0000755416003890983	0.085	0.636346865936986	0.201	0.162782736244829
med14	-0.168	0.0732760231371324	-0.001	0.99244008286422	0.205	0.0246982212268135
med15	0.773	1.61812642512548E-17	0.359	0.000309655908711664	0.217	0.0284417646331291
med18	-0.391	0.0108389913039536	-0.374	0.0227467691736489	-0.741	5.27491510537161E-07
med20	-0.633	0.0000321386036984514	0.027	0.909062586679799	-0.162	0.33971952576723
med31	-0.521	0.0302735895601257	-0.589	0.020646914526086	-0.879	0.000155288337319667
med6	-0.096	0.333676337025255	0.406	4.47503459879645E-06	0.095	0.338642493475098
med7	-0.707	1.87019989192696E-14	-0.35	0.000500218329212121	-0.325	0.000747246359995344
med8	-0.12	0.246053341350942	0.133	0.229541192631081	0.133	0.186553674997621
mei2	1.073	1.27485915704379E-14	-0.426	0.00670226071686717	-0.145	0.378995734862698
mei3	2.901	9.25859178237869E-15	-0.124	0.856082432011059	0.364	0.463743220110835
mei4	1.118	1.88023573280648E-10	-0.563	0.00662821724395709	-1.215	5.08699166741048E-10
mek1	1.447	1.39239146125547E-06	-0.279	0.507930889081964	-0.431	0.231303820576609
mel1	0.265	0.887540301200853	-0.264	0.905943802058895	0.493	0.776000149047722
mep33	0.257	0.00306044325709808	-0.174	0.0734099246873783	0.586	8.07194742971597E-13
mes1	0.764	9.35527544935575E-09	0.036	0.870401352859296	-0.062	0.725955290424446
met11	0.095	0.455030261931746	0.166	0.202363374593323	0.57	8.37503647285266E-08
met14	-0.132	0.182748299751146	0.053	0.667018725827025	0.492	2.19691377568277E-08
met16	-0.467	1.56125114540973E-07	-0.056	0.648311345084923	-0.195	0.0388462414284147
met17	0.447	0.0000502298561591812	-1.5	1.16418824494363E-46	0.421	0.000131703564013143
met26	-0.255	0.00568669888291567	-1.192	5.62084396838553E-45	-0.416	2.59386923592954E-06
met6	0.482	2.89764966174625E-09	-0.432	3.01209778724537E-07	0.776	1.20796936018122E-22
met8	-0.104	0.31961509081026	0.204	0.0488946691453103	0.491	4.3143669080401E-08
met9	0.443	2.79254522030338E-10	-0.263	0.000609455496118631	1.15	1.52962194493609E-65
meu1-1	0.963	4.06542696904395E-10	-0.136	0.529084661325631	-0.496	0.0035215172971991
meu10	3.501	5.36755951256625E-189	0.821	2.67716302554798E-10	-0.438	0.00139103768875538
meu10-antisense	3.945	5.3341810878145E-289	0.813	1.04319647248916E-11	-0.638	5.70574835586688E-07
meu11	0.842	0.285471748813707	0.547	0.562526477019929	0.369	0.67856699569137
meu13	1.75	0.000449385785289175	-1.439	0.021588609333788	-2.006	0.00100438294609774
meu14	0.072	0.65165081094302	0.159	0.311875179289046	-0.053	0.743646327314059
meu14-antisense	0.077	0.618435113233666	0.176	0.242384445201855	0.043	0.791393724313172
meu15	1.949	1.06106675844387E-08	0.752	0.068730230044465	1.902	2.32263305668498E-08
meu16	0.09	0.679934409091318	-0.005	0.987618992244978	0.107	0.616701966250487
meu17	2.912	8.2271428521583E-102	0.296	0.097673351642539	1.683	5.16117420373278E-33
meu17-antisense	2.974	5.36633574330828E-114	0.271	0.123254176599172	1.695	1.21144924625052E-35
meu18	-0.179	0.351628882771722	0.053	0.834613998103131	0.165	0.383016703161333
meu18-antisense	-0.155	0.397696516594652	0.096	0.652424394643401	0.103	0.586608421289675
meu19	5.441	0	-0.043	0.834147122432355	1.456	9.46449772976421E-35
meu20	0.024	0.951722796759249	-0.038	0.940421092991505	-0.153	0.692459718774493
meu22	0.799	2.82667672043165E-08	-0.059	0.783688291888315	0.051	0.79002742285717
meu23	-0.305	0.313979948469676	-0.49	0.11593934945368	-1.415	4.26571067965604E-07
meu25	0.991	4.74510501577856E-15	0.299	0.0471923359245002	0.185	0.21119770959422
meu25-antisense	0.927	1.07842317501231E-13	0.302	0.040711196876922	0.168	0.253547145965971
meu26	0.833	0.000339309660464213	-0.009	0.983619847883301	0.98	0.000017082838279737
meu26-antisense	0.838	0.000306874114593334	0.017	0.966328904319257	0.968	0.0000219170804250146
meu27	0.157	0.20673950376341	-0.021	0.905943802058895	0.209	0.0799809182534218
meu29	0.126	0.412173097114562	-0.244	0.11391785183953	-0.105	0.50512839271807
meu3	6.251	0	-0.273	0.160576257888373	1.352	1.53158443097065E-21
meu31	2.196	1.79108524937476E-46	-0.319	0.122829698450883	-0.343	0.069901673279424
meu31-antisense	2.196	8.88294307679162E-43	-0.307	0.158037288350307	-0.274	0.172917843520465
meu32	0.645	0.17280806134812	-0.221	0.726102170359227	0.434	0.3827486530913
meu34	0.511	3.43141729027453E-07	0.572	1.55589786420443E-08	0.724	9.59294053633478E-14
meu6	1.662	4.21576122154476E-44	0.18	0.25300761212697	-0.243	0.0836376705502436
meu7	2.418	4.30527365938509E-156	0.195	0.0927784219607785	-0.433	0.00002503999537396
meu7-antisense	2.11	2.25669195675884E-77	0.169	0.267017964126948	-0.436	0.000808096490651662
mex67	0.304	0.0174098887685645	-0.042	0.819944527227691	0.741	4.32847325061709E-10
mfc1	-0.083	0.837803113694512	1.48	3.47757911685387E-07	0.773	0.0102949115814498
mfc1-antisense	-0.031	0.944992720329206	1.472	6.28592690363225E-06	0.936	0.00453459037047411
mfg1-antisense	-0.578	0.104638212767133	-0.251	0.561759562890488	-1.027	0.00297918362289722
mfm1	3.914	1.06954826981929E-169	-0.765	2.97972934794473E-06	0.675	0.0000110931333202775
mfm2	1.42	2.62984773076716E-51	0.145	0.23522837158979	0.645	4.10340047257119E-11
mfm3	4.831	6.51931277345213E-159	0.14	0.639294093822936	0.22	0.379274567221898
mfm3-antisense	2.987	1.44132520368564E-120	0.163	0.369863210131241	-0.244	0.129663417518523
mfr1	0.048	0.801777481145197	0.001	0.997644451528384	0.531	0.000266832877163715
mfs1	-0.859	6.05075913196351E-11	0.859	6.89150671445441E-11	-0.037	0.832807138023819
mfs1-antisense	-0.696	2.50085695584694E-06	0.772	1.44579484106693E-07	0.077	0.672133596924624
mfs2	-0.108	0.629871195960485	0.388	0.0564828421872985	-0.079	0.728827232168128
mfs3	-0.676	0.0304926895508884	0.017	0.973850901836355	0.454	0.162791634985126
mga2	0.479	9.18144481037896E-06	0.167	0.198183909883804	0.509	2.13348414914902E-06
mge1	-0.209	0.0210748808412685	-0.241	0.011620984628183	0.243	0.0062076332987656
mgl1	-0.391	0.000134203980248099	-0.53	2.95038725390808E-07	-0.298	0.00420418453124273
mgm101	-0.177	0.252504817124572	0.103	0.575289089361649	0.272	0.0596495496844553
mgr2	0.062	0.639380385817466	0.284	0.0146612332847394	0.064	0.626256396238152
mgr3	0.247	0.0298139903917988	-0.032	0.849879339067984	-0.091	0.476753297713274
mhf1	-0.606	0.0169451205984275	-0.246	0.419873659773509	-0.859	0.000543393429810979
mhf1-antisense	-0.601	0.0772702622415357	-0.311	0.442385812858911	-0.954	0.00378421635793273
mhf2	-0.302	0.0111746719456985	-0.145	0.299221449605828	-0.46	0.000065999338272931
mic26	-0.224	0.11898398985221	0.073	0.687061693496206	-0.03	0.864086072418155
mid1	-0.5	2.29044222924938E-06	-0.021	0.901907045286363	-0.275	0.0121304280586144
mid2	0.737	7.98302163946095E-11	0.658	1.74413273534593E-08	1.136	1.38266263707411E-24
mik1	2.296	3.67867812218876E-46	0.461	0.0209598128729921	1.372	2.96168586290251E-16
mim1	0.277	0.0104098329924024	0.323	0.00414629763197497	0.243	0.0251378275309521
mip1	0.009	0.933877555742072	-0.066	0.536597889068118	0.056	0.56214557538256
mis12	-0.65	0.000783663306951627	-0.474	0.0248022485279206	-1.05	2.87531076917448E-08
mis13	-0.186	0.355414711348874	-0.055	0.836403420303543	-0.682	0.000160203582508697
mis13-antisense	-0.289	0.164840843164249	-0.446	0.0370768121398144	-0.865	8.70685909327453E-06
mis14	-0.902	0.000121927106421283	-0.38	0.152574194456468	-0.67	0.00423690344052371
mis15	-0.13	0.658379914789153	-0.206	0.505166283131054	0.049	0.872791319651329
mis16	0.509	9.18144481037896E-06	0.237	0.0732798219208314	0.445	0.000114066571785347
mis17	-0.615	0.000563037214368185	-0.233	0.266064358554402	-0.569	0.00133325155544968
mis18	-0.053	0.868017492840423	0.181	0.561049466743088	-0.018	0.955296787846774
mis18-antisense	-0.2	0.595678177873635	0.215	0.599530575444847	-0.127	0.744317769463746
mis19	-0.863	0.0000282518076258404	-0.467	0.0417008849912558	-0.689	0.000885475788524221
mis20	1.144	3.61220817610175E-07	0.221	0.464812059662267	-0.485	0.0584222016035684
mis3	-0.419	0.191512774406746	-1.099	0.000426950005801508	-0.212	0.540487989627588
mis4	1.064	7.87933742048679E-12	0.126	0.557641644843022	0.345	0.0411731824956876
mis6	0.825	8.01863308309391E-08	0.474	0.00555921666483149	1.163	6.80989671992552E-15
mit1	-0.204	0.17737897698026	-0.119	0.510127765412335	-0.454	0.00118800605021297
mit1-antisense	-0.404	0.0169901665922036	-0.182	0.366914992000791	-0.545	0.000973934496884291
mkh1	0.506	0.000293170973700309	0.382	0.0118866462913315	0.057	0.744810574851299
mlh1	0.511	0.000926610571400205	0.676	0.0000135100256762597	0.461	0.00290534076243157
mlo2	-0.242	0.0271564295233664	-0.05	0.733461470438927	0.002	0.990779874371287
mlo3	-0.954	1.55951711457346E-20	-0.43	0.000111083353986976	-1.234	1.24988234106667E-33
mmb1	0.538	6.59498952270988E-08	-0.165	0.177492952792955	0.386	0.000146520805010613
mmd1	-0.627	1.77577764922842E-06	-0.358	0.0132982471903356	0.991	2.69640095869986E-15
mme1	-0.075	0.54799087029968	0.108	0.409794576189462	0.569	1.7602880463894E-08
mmf1	-0.798	5.49352242032442E-22	-1.219	4.26432757393401E-50	-0.879	1.88748944973187E-26
mmf2	1.813	4.59173080322701E-21	0.681	0.00185767289663843	-0.766	0.000459335084937257
mmi1	-0.217	0.0141552793822247	-0.117	0.255396359085937	0.266	0.00195202617254482
mmm1	0.066	0.637609864057977	0.215	0.0954776186536485	0.025	0.866421138138104
mms1	0.01	0.933540889877493	0.107	0.316559458301891	0.056	0.601348251271165
mms19	0.053	0.586041330966955	0.286	0.000671646194815783	0.593	1.05724089514814E-14
mms2	-0.19	0.213430614737054	-0.191	0.253447692851012	-0.22	0.141282430806331
mmt1	0.453	0.000117691809658277	0.437	0.000387029515918017	0.685	1.70055962413584E-09
mnh1	-0.546	0.00936930003866188	-0.218	0.390547918435369	-0.823	0.0000536593600093911
mni1	0.134	0.660997322923765	-0.117	0.738345470724883	0.18	0.53819438416581
mnl1	0.181	0.0387095586332253	0.061	0.586845089415192	0.325	0.0000911528808780825
mnn9	-0.099	0.251079565091334	0.163	0.0630291072928442	0.093	0.281785013080848
mns1	-0.376	0.0013147864279304	-0.475	0.0000727129186906655	0.276	0.0190232971532229
moa1	1.752	0.120811099262173	1.679	0.175924885336715	-0.319	0.832894712275794
mob1	0.267	0.0391042217195767	-0.18	0.234258727309185	0.055	0.724752572459865
mob2	0.228	0.0314373594949221	-0.143	0.244602658412148	0.077	0.52281552166267
moc3	-0.665	5.50783117551108E-09	-0.102	0.500248870007006	-0.223	0.06883479243344
mod21	-0.074	0.787509598062518	0.096	0.750465991917195	-0.576	0.00989133850579261
mod5	0.187	0.0464204236223283	0.351	0.000154074938981504	0.274	0.00251327721132045
moe1	-0.111	0.240587620715103	0.025	0.846546575945782	0.368	0.0000131913140685764
mog1	-0.167	0.234657640140188	0.188	0.207917072489819	-0.369	0.00434996854223904
mok11	-0.042	0.685138281297819	-0.184	0.0478315464490353	-0.466	9.22372679523927E-09
mok12	-0.457	3.37414119578616E-09	0.026	0.822431771429096	-0.438	1.32506459159439E-08
mok13	0.266	0.0325643931096508	-0.153	0.294231868432992	-0.616	1.63121490278868E-07
mok13-antisense	0.91	0.000696493527011155	-0.348	0.309282275285073	-0.57	0.0575583918511874
mok14	1.666	7.10544503540634E-47	0.218	0.134354330747302	0.372	0.0032335916778129
mor2	-0.195	0.0215683759665011	0.187	0.040945166825674	0.088	0.34259668216257
mot1	-0.1	0.216453060673627	0.104	0.239095288622107	0.22	0.00307392827657474
mot2	-2.438	4.44440051489255E-47	-0.275	0.134242404670389	-3.057	1.86132632705457E-64
mpc1	-0.199	0.011033741775565	-0.17	0.0456975490089263	0.238	0.00186282236531357
mpc2	-0.16	0.140248947252102	-0.516	4.05027096494768E-07	0.02	0.882919178243957
mpd1	-0.239	0.0352434063902402	-0.036	0.823998733108549	-0.103	0.404613490454588
mpd2	1.634	2.35292986859291E-90	-0.357	0.0000980982210807011	1.803	1.2050086807042E-109
mpe1	-0.647	4.20103745128818E-09	0.427	0.000238970712917462	0.328	0.00382625397180463
mpf1	-0.11	0.319732679971764	0.146	0.212876849596115	0.111	0.31410803869581
mpg1	0.214	0.0181871608843581	0.158	0.118611202796843	0.15	0.110185392637555
mpg2	0.225	0.0073998706632875	-0.105	0.29481149676699	0.052	0.599461602466035
mph1	-0.428	0.0000580234483590615	-0.035	0.823814380249972	-0.452	0.0000191645552780618
mpn1	-0.91	0.00689524926555872	-0.006	0.99038365907178	0.782	0.0118164217974647
mpp1	0.377	0.00323929427506034	-0.463	0.000584304049590071	0.363	0.00449212185447352
mpp6	-0.536	0.111721830312179	-0.555	0.12694761075881	-0.718	0.0281552596973948
mpr1	0.121	0.328207947173099	0.716	2.70025049763401E-11	0.267	0.01804776462046
mra1	-0.03	0.835733258392951	-0.098	0.483109186813321	0.459	0.0000142772816418845
mrc1	0.441	0.000219230890740073	-0.346	0.00908234416140107	0.216	0.090351068034861
mrc1-antisense	0.461	0.000127009655328103	-0.292	0.033485669686165	0.239	0.0605477616536972
mrd1	0.225	0.134782456787541	-0.318	0.0435348676391212	0.716	1.28298086813921E-07
mre11	0.268	0.015444447912955	0.232	0.0537400441836663	-0.107	0.385663349038425
mre11-antisense	0.519	0.000716043880594668	0.053	0.817165803376769	-0.236	0.162783504016772
mrf1	-0.154	0.461958275788001	-0.108	0.653399527992859	0.158	0.436990033867799
mri1	0.492	0.000119052012428075	0.038	0.847904782746476	1.082	4.24240686971942E-19
mrl1	0.34	0.0001922774730988	0.072	0.554337720624393	0.474	8.98934072698535E-08
mrm1	0.214	0.42558152100013	-0.2	0.51419532704343	-0.363	0.156351445904962
mrm2	-0.568	0.000226141898028262	-0.51	0.00159608813852963	-0.443	0.00416871685006389
mrp1	0.184	0.105649289615406	1.06	1.19460730352E-25	0.338	0.00155347560104764
mrp10	-0.116	0.452196281733355	-0.033	0.872882140260924	-0.27	0.0523905756975859
mrp11	0.011	0.948036332189898	-0.12	0.465408773504733	-0.313	0.0178393298674905
mrp15	-0.435	0.0106573298655631	-0.39	0.0338446122974674	-0.816	5.82990932142617E-07
mrp17	0.115	0.27481851693209	0.498	9.48550927577524E-08	0.592	4.32785252650201E-11
mrp2	0.149	0.14876309964347	0.127	0.269345830350706	0.358	0.000137475453234983
mrp20	-0.5	0.0000848129506190294	-0.438	0.00107087789960715	-0.586	0.000002995302266493
mrp21	-0.146	0.298828028810434	-0.077	0.649366442386006	-0.105	0.468100887089403
mrp4	0.373	0.000470059022720215	0.102	0.457123295974799	0.243	0.027121742358982
mrp49	-0.014	0.951803345117075	0.097	0.692978087413512	0.027	0.909442663105205
mrp5	0.627	1.52579143791044E-06	-0.034	0.87327256825715	0.439	0.00102288266954493
mrp51	0.512	2.11964761218139E-07	-0.05	0.721499282458057	0.374	0.000198945141635463
mrp7	0.109	0.441756109227971	0.213	0.129371316210235	0.021	0.895599555271403
mrpl1	-0.095	0.582118900280133	-0.23	0.174604472292096	-0.972	9.16147968468797E-12
mrpl10	0.018	0.91666181962804	-0.097	0.562242530086748	0.205	0.12763474249296
mrpl12	-0.524	4.17303311887262E-07	0.03	0.851067091842363	0.006	0.963997379970397
mrpl1601	-0.396	0.0044253312118794	-0.791	7.65493144543327E-09	-0.26	0.0694258272134898
mrpl1602	-0.602	0.00385782191551997	-0.537	0.0162649735659935	-1.154	1.18412497109736E-08
mrpl17	0.007	0.970346435679534	0.15	0.360717509398539	-0.101	0.525497919799434
mrpl19	0.287	0.0271599516736072	0.09	0.592246648764679	0.416	0.00083415266438416
mrpl20	-0.267	0.00593673517823487	-0.075	0.545425805033824	-0.05	0.670547673552301
mrpl22	-0.523	6.01981481545139E-06	-0.186	0.169393778454722	-0.324	0.00600498575696228
mrpl23	-0.185	0.154532342014866	-0.108	0.488477556946867	-0.268	0.0319041696677279
mrpl24	-0.065	0.617707240022192	-0.128	0.332052598525445	0.176	0.125460613799514
mrpl25	0.115	0.436133617672836	0.148	0.342891006106131	-0.025	0.882919178243957
mrpl28	-0.812	8.72754550926281E-08	-0.55	0.000562849699297586	-0.671	9.31463212237889E-06
mrpl3	0.153	0.377866741145004	0.15	0.433072460694437	0.044	0.819825378897552
mrpl31	-0.431	0.000240685051160201	0.118	0.416531155696181	-0.076	0.584443445981575
mrpl32	-0.572	4.36952799744677E-06	0.046	0.802416194071421	-0.294	0.0229874927936355
mrpl33	-0.406	0.00915034272382073	-0.013	0.957251036995752	-0.014	0.944133182468646
mrpl37	-0.237	0.0950025451663635	-0.182	0.253956683777931	0.145	0.324806387016953
mrpl38	-0.572	0.00349123830855488	-0.176	0.468676744205636	-0.613	0.00155997323010102
mrpl39	-0.034	0.925062486518815	0.294	0.363821200801679	0.03	0.931765811519355
mrpl4	-0.199	0.139213107928341	0.008	0.970431195923568	-0.386	0.00224495848393492
mrpl4-antisense	-0.169	0.23217086896551	0.058	0.744092919005253	-0.34	0.00962001895315653
mrpl40	0.017	0.920396211862514	0.175	0.242384445201855	0.065	0.674725803540662
mrpl44	-0.529	0.00506973171078496	-0.229	0.301096883677638	-0.669	0.000308716028481241
mrpl51	-0.181	0.253538771309591	-0.091	0.634048085765563	-0.068	0.703794087850144
mrpl7	-0.303	0.00214205512209266	0.117	0.322957990056757	0.031	0.800268957095253
mrpl8	-0.492	0.0273193264184067	-0.618	0.00778347127463828	-1.45	1.18878691494475E-11
mrpl9	0.054	0.680711633339351	-0.466	0.0000153397652328114	-0.026	0.848716921448217
mrps12	-0.02	0.925317580534951	-0.326	0.0695394091307145	-0.379	0.0209330376881836
mrps16	-0.019	0.896397013865554	0.093	0.498811869836244	0.247	0.0240701045544414
mrps17	-0.553	0.00338209054463609	-0.08	0.757840205060331	-0.478	0.0116292430657932
mrps17-antisense	-0.468	0.026204605646065	-0.075	0.795987817714813	-0.754	0.000237473287146035
mrps18	-0.04	0.772753929572643	-0.041	0.797418084978851	0.198	0.0806692023380236
mrps28	-0.846	0.0000495966862419988	-0.533	0.0199667954603842	-1.139	2.98492168376529E-08
mrps8	-0.05	0.75153827181165	0.145	0.347242397850341	0.128	0.365445680686141
mrps8-antisense	-0.019	0.91666181962804	0.25	0.0986188495206788	0.257	0.0649808096310714
mrs1	-0.51	1.03620068686616E-10	-0.121	0.21391045331176	0.286	0.000425544441446945
mrs2	-0.096	0.398686207171544	0.072	0.583456627336825	0.53	2.00342811250317E-08
mrt4	-0.376	0.00157840311763245	0.03	0.870401352859296	0.763	1.26112822861336E-11
msa1	0.814	1.69413234978543E-06	0.51	0.00645545696542948	0.496	0.00483968898112562
msc1	-0.229	0.0516817603393282	0.012	0.946534329040594	-0.369	0.00104972717816856
msd1	-0.595	0.121038367894484	-1.027	0.0087733212361865	-1.638	8.42875652377668E-06
mse1	-0.191	0.32343394127081	-0.506	0.00668027160562514	-0.188	0.328458077556874
msf1	-0.162	0.377136284368143	-0.323	0.0787016657628121	-0.619	0.000132547109952691
msh1	0.113	0.500147656289764	0.105	0.577976725833048	-0.211	0.176940017056441
msh2	0.198	0.0491222611815243	-0.13	0.26435622159105	0.346	0.000312160849095015
msh3	-0.095	0.532726280822141	0.06	0.735847925605018	-0.146	0.310083035559713
msh6	0.733	5.76830840550296E-11	0.091	0.556960716056022	0.368	0.00169898968288142
msi2	0.457	1.00074741855783E-07	-0.252	0.00871113618553691	0.459	8.2692960177771E-08
msl1	0.386	0.00728639126633782	-0.051	0.808997539922986	0.31	0.0335078908366438
msm1	0.351	0.00187250880034026	0.1	0.493550512631749	-0.054	0.704274488418792
msn5	0.359	0.000770861477166945	0.159	0.206930492171532	0.425	0.0000537954734212791
mso1	0.057	0.68548949622718	0.21	0.106453425466381	0.093	0.479516112299967
msp1	0.364	0.000302750747834264	0.012	0.941840337950801	0.162	0.133309449350717
mss1	-0.331	0.0173704321127127	-0.343	0.0201911765652506	-0.491	0.000272965606414922
mss1-antisense	-0.29	0.044565927809287	-0.333	0.0293625506559337	-0.423	0.00248518222269261
mss116	-0.108	0.256823436364456	0.167	0.0864199353843417	0.344	0.0000448083156163144
mss51	0.265	0.0242552409217762	-0.335	0.00678038795380568	0.282	0.015231658889074
mst1	-0.591	0.000031796058826792	-0.232	0.163479595349478	-0.31	0.0356252266194243
mst2	-0.078	0.531400851071209	0.112	0.389995942377254	-0.166	0.141282430806331
msw1	0.215	0.0210060380796966	0.247	0.0115163177434825	0.287	0.00155134858148826
msy1	-0.159	0.236535720176371	0.189	0.187626557256693	-0.456	0.000163947224104698
msy2	0.118	0.383960787493643	0.21	0.124447580183647	-0.259	0.0349458403705064
mtd1	-1.351	4.65328571412569E-36	-0.405	0.000551504269865935	-0.383	0.000650153630075823
mtf1	-0.644	2.203949809939E-08	0.178	0.190115758142082	-0.225	0.0653231831049598
mtf2	-0.311	0.00376113381000375	-0.189	0.119925057099452	0.121	0.302284804812948
mtg1	-0.341	0.141279890159325	-0.037	0.912041842205072	-0.321	0.165749236056877
mtg2	-0.505	0.0779122920651008	-0.908	0.00189605395040866	-0.557	0.0485443482070188
mti3	-0.35	0.0902741427848711	-0.509	0.017124216342478	-0.839	0.0000174218617776826
mtl1	0.27	0.0365636552234956	-0.049	0.78799674373993	0.026	0.874107174000849
mtm1	-0.138	0.214291471345319	-0.142	0.242590012266999	-0.089	0.444436765757475
mto1	-0.014	0.943088766477425	-0.335	0.0509013855025225	-0.317	0.0469916204912441
mto2	0.247	0.0166237207184127	-0.115	0.353107402790174	0	1
mtr1	0.654	5.45851287365748E-08	0.242	0.0862340098443895	0.427	0.000538154121797518
mtr10	0.129	0.139569023081041	-0.293	0.000654235524894923	0.583	5.41873969412815E-14
mtr3	-0.769	9.63109827712143E-07	-0.183	0.347510467413855	-0.635	0.0000572514486125298
mtr4	0.385	0.00184708251641355	-0.005	0.983200006974846	0.846	3.86213346015151E-13
mts4	0.413	4.11993237245071E-08	0.01	0.93319835227088	0.41	4.81985274604406E-08
mud1	-0.554	8.26575994632446E-09	-0.022	0.884563348017744	-0.241	0.0167388225931657
mug1	0.374	0.11135769905164	-0.563	0.0238974482451695	-0.716	0.00182322527820515
mug1-antisense	0.417	0.129999338377364	-0.72	0.0126027436532923	-0.794	0.00316652196148265
mug10	1.381	0.000405349159963906	-0.063	0.923674411685947	-0.69	0.121992023995082
mug100	-0.356	0.0144316123633983	0.535	0.000160632737612319	0.031	0.863642795766957
mug103	2.416	1.1169131096044E-13	-0.102	0.860365208257746	-0.332	0.451186670513636
mug105	-0.322	0.0167921735886687	0.278	0.0505715992016694	-0.002	0.991105194486302
mug106	-0.522	1.8686075234625E-07	-0.725	3.62347163440432E-13	-0.018	0.893797440611775
mug106-antisense	0.595	0.0511209156309044	0.35	0.33017825464757	0.428	0.177451625306664
mug108	0.003	0.995201809601285	0.031	0.959524442509433	-0.831	0.0293404168323529
mug109	1.571	7.03203781352471E-29	0.742	1.58297307473164E-06	0.747	6.1759324750796E-07
mug110	1.304	5.22008513337416E-16	0.493	0.00831213565410525	0.147	0.471615433670123
mug111	0.132	0.295187852288163	0.362	0.00250611242796108	0.347	0.0022278015531453
mug112	0.192	0.548905475072251	0.418	0.182561139823575	0.429	0.133587862367038
mug113	0.127	0.223564652857133	0.174	0.111112400650775	0.333	0.000425534197367597
mug114	0.907	0.00109140221409987	0.606	0.0498116846711854	0.039	0.91482729382824
mug115	0.617	3.83681509167998E-09	0.06	0.687071391477063	0.476	7.38490420081235E-06
mug116	0.746	0.215796218708037	-0.085	0.927617820359858	-0.118	0.874107174000849
mug117	0.121	0.576997955294663	-0.163	0.491615711430391	0.036	0.879258256936872
mug121	-0.116	0.381571642023198	1.034	3.95772817842318E-22	0.004	0.980546743712932
mug122	0.082	0.548610229182477	0.217	0.0994054399030113	-0.196	0.11183752135175
mug123	0.055	0.774651402340809	0.186	0.305134956179538	-0.29	0.0691302120013573
mug124	0.912	1.84755660247346E-13	0.737	9.4626951691246E-09	0.462	0.000408904074565247
mug124-antisense	0.866	3.66630034641675E-12	0.697	7.79245314203774E-08	0.37	0.00560749634622745
mug125	0.517	0.00360887059702998	0.236	0.26676380308907	0.668	0.00010465168898435
mug126	0.51	0.0324126165592187	0.098	0.767189033958555	0.065	0.827764047836321
mug126-antisense	0.517	0.0307111042850032	0.094	0.779478596943532	0.058	0.849003709269392
mug128	-0.311	0.0286933557655606	-0.055	0.776458282605283	0.386	0.0043333623749584
mug129	-0.549	0.0000218716248536693	-0.185	0.229992895362378	-0.431	0.000937339482952455
mug130	0.4	0.13366246634628	0.256	0.412321847359074	0.969	0.0000570896569419562
mug131	0.273	0.0186210228124459	0.296	0.0158005584139486	0.397	0.000371532231658947
mug132	0.081	0.685355352307429	0.089	0.684615460747987	0.208	0.235714840028327
mug133	0.729	0.0219291325904257	-0.494	0.198183909883804	-0.125	0.754579676261978
mug134	0.441	5.59011943750567E-09	0.293	0.000303771224860263	0.468	5.05918852329539E-10
mug135	0.966	0.00191013324224116	0.12	0.796094892235271	0.174	0.656886151188328
mug135-antisense	0.712	0.189725306542832	-0.254	0.725360738171921	0.136	0.8351371830951
mug136	1.209	2.38069864613604E-12	-0.188	0.428217352124657	-0.414	0.0363183881282274
mug136-antisense	1.209	1.480615880303E-12	-0.147	0.549156264339667	-0.412	0.0357755529630189
mug137	0.106	0.415841978421649	0.235	0.0638650125728957	0.108	0.403369488992552
mug14	1.932	1.91667931500223E-37	-0.53	0.00220519965908383	-0.5	0.00236330170671314
mug143	0.328	0.0202629824747724	0.167	0.315991224271779	-0.799	5.31353882472553E-09
mug146	1.506	1.46188876435485E-08	-0.709	0.0340853365936705	0.006	0.988478417521034
mug147	0.565	0.00235860097026356	0.024	0.934311822381625	-0.599	0.00122670605286022
mug147-antisense	0.602	0.00231778067460761	0.032	0.916704765760032	-0.585	0.00322964979874828
mug15	0.037	0.916312845106096	-1.041	0.000225596650667232	-0.544	0.0483359103480443
mug150	0.626	2.50533274762412E-11	0.097	0.440524841318442	0.713	1.68754064455502E-14
mug151	-1.229	0.00186311367465833	-0.371	0.448376215191402	-1.545	0.0000750622415642414
mug153	0.152	0.452258964681765	0.063	0.806735670669831	-0.193	0.325253518729732
mug154	0.331	0.00380912420234472	0.024	0.892909689681671	0.295	0.010347939031672
mug155	0.17	0.880722210270794	0.501	0.649357042074934	0.413	0.685342113640108
mug157	0.036	0.782455134472948	-0.247	0.0286566655787204	-0.23	0.0287902058628649
mug16	-0.107	0.577253197485537	-0.198	0.315200877226482	-0.179	0.321698846363228
mug160	0.033	0.838999533316786	0.244	0.078129690189059	0.402	0.000963033207117367
mug161	-0.19	0.077186451413715	-0.051	0.71635213215777	-0.168	0.123086886791824
mug161-antisense	0.086	0.664414358171454	-0.015	0.955950470335945	0.216	0.215170168584059
mug162	0.006	0.970077600859744	0.03	0.864675026933744	-0.154	0.21918597504867
mug163	-0.019	0.90196091545506	0.196	0.154200586579885	-0.036	0.811100513117227
mug165	0.469	0.000667940048001225	-0.307	0.0538170150280719	0.573	0.0000206947768138221
mug166	0.214	0.0700856508406913	0.029	0.870401352859296	0.177	0.140574485310207
mug168	0.038	0.860634321748466	0.023	0.929535157065415	-0.36	0.0358612239909603
mug170	0.413	0.000904277849033528	0.36	0.0069340543194299	1.419	7.74592159793691E-36
mug174	0.567	0.000124175368107209	-0.042	0.856762873424257	0.045	0.817193131869095
mug176	-0.393	0.0002534882656671	-0.15	0.23953427147493	-0.371	0.000551934542304027
mug177	0.06	0.597368837792653	0.071	0.573193965498903	0.058	0.612875194882991
mug177-antisense	-0.348	0.420061871516517	-0.066	0.910373611987095	-0.563	0.16866869203732
mug178	-0.257	0.0171313196832946	0.059	0.677196391251245	-0.071	0.566656890273143
mug180	-3.558	5.13972968903285E-27	-0.344	0.346581388519312	-3.334	4.38884068612851E-25
mug182	0.451	0.00109682763990704	-0.133	0.456631158407782	-0.406	0.00485450172298164
mug182-antisense	0.409	0.00223923751517342	-0.126	0.465701496457358	-0.425	0.00204832665063266
mug183	0.224	0.264242180326427	-0.021	0.944018698685987	-0.444	0.0199783959966616
mug184	-0.161	0.417853382145413	-0.025	0.928037114287071	-1.559	3.93937270502018E-19
mug185	0.276	0.0120594924032511	-0.147	0.259738719739327	-0.037	0.784786554700386
mug186	1.425	1.84078263822762E-46	0.429	0.000118275620017009	1.32	1.13771669675982E-39
mug190	0.496	0.00094162323179562	0.616	0.0000584283327946643	-0.187	0.257863777139935
mug191	0.176	0.165727640222118	0.229	0.0858572252417269	-0.532	5.03309088395701E-06
mug2	-0.052	0.756154278661287	0.799	4.72781097578806E-10	-0.181	0.209618106388821
mug2-antisense	-0.066	0.685138281297819	0.815	1.66389511165272E-10	-0.181	0.209618106388821
mug20	1.395	0.0000261107417789109	-0.116	0.826734746517134	0.306	0.443893170415462
mug24	1.908	1.97485743264152E-27	-0.944	1.69526526559428E-06	-0.317	0.122586814226849
mug27	0.209	0.220511329953632	-0.022	0.929392246604715	-0.563	0.000347301344122198
mug27-antisense	0.084	0.635571972497913	0.027	0.907146171020328	-0.452	0.00209845332062097
mug28	0.061	0.618203485849604	0.449	8.31075389885494E-06	0.551	9.43207220263501E-09
mug30	-0.058	0.755747459549983	-0.171	0.342237868383033	-0.351	0.0209873436204058
mug30-antisense	-0.098	0.6445066649001	-0.131	0.569992578281774	-0.579	0.00118695616240252
mug33	0.27	0.0299356891952559	-0.334	0.0104545497564304	0.069	0.640130669910645
mug35	-0.051	0.777204325880563	0.323	0.0384441804257752	-1.046	3.2838945293336E-14
mug37	-0.008	0.938863411810199	0.05	0.649325560608469	0.206	0.0130247814241956
mug4	3.527	9.1687703754812E-96	-0.734	0.00102461532216613	-0.169	0.474636894591267
mug42	0.466	0.333894349859317	-0.221	0.71891249808198	0.076	0.894451667703414
mug45	1.997	6.97102136787508E-41	-0.406	0.0362310321711119	1.306	2.27388890252767E-17
mug5	0.136	0.464541783999365	0.075	0.735818022929948	0.205	0.242614330708222
mug51	-0.088	0.673486920615609	-0.211	0.304613428040914	-0.534	0.00204972631706264
mug54-antisense	-0.326	0.0435666020950863	0.072	0.737684769526471	-0.029	0.884463170608708
mug55	-0.001	0.994363811017186	0.13	0.427535530115236	-0.087	0.581573680406756
mug56	0.33	0.000335620366196137	0.567	3.4971244681948E-10	0.198	0.0382016648078295
mug57	-0.164	0.0921192540759681	0.087	0.458186573849023	0.229	0.0139425810584567
mug58	0.105	0.323050626535636	0.075	0.547353795687851	0.091	0.39483560029952
mug62	0.09	0.414126590936872	0.421	0.0000136880121292046	0.142	0.167579973273224
mug63	0.439	0.000131829006261415	0.221	0.0937006979651436	-0.535	0.0000041900524539181
mug64	-0.306	0.055272380886441	0.11	0.587481276677026	-0.003	0.991279302012016
mug65	0.147	0.251957000329321	0.469	0.000066449483512192	-0.19	0.129663417518523
mug68	0.186	0.209569699792263	0.341	0.0210273821823341	-0.268	0.0618210990267655
mug68-antisense	0.167	0.287425886440903	0.314	0.0443414378553988	-0.299	0.0435342220321142
mug69	0.115	0.338420936890097	-0.206	0.0934272439616285	0.018	0.896811262751665
mug70	0.592	0.0000150436104591116	-0.086	0.650275663710575	0.166	0.283529725237609
mug72	0.281	0.0117183963792737	0.458	0.0000368405959376708	0.159	0.177451625306664
mug73	1.284	2.00346076431283E-07	0.502	0.0896744542168965	0.359	0.20943055507353
mug74	0.184	0.346649417510949	0.255	0.214276452234362	0.116	0.577913591800028
mug74-antisense	0.201	0.244666564572333	0.22	0.239519182230859	0.061	0.759233143681505
mug8	0.812	2.86349333985091E-08	-0.678	0.0000134798072318373	-0.327	0.038241374254053
mug81	0.391	0.00442041377365559	0.386	0.00811040966020016	0.226	0.118029144236174
mug84	-0.666	1.31878669407492E-07	-0.382	0.00511819552463199	-0.745	2.76747731327657E-09
mug86	0.375	0.0586122736443059	0.488	0.0182035571546652	-0.184	0.392207152787706
mug89	-0.597	4.39849928746747E-10	-0.175	0.123226465807636	-0.811	1.0574773270025E-17
mug9	1.02	0.00514149322233373	-1.077	0.0136024757115162	-0.516	0.219455691858447
mug93	-0.203	0.435476869135731	-0.071	0.831657618838427	-0.066	0.817155288664458
mug93-antisense	-0.254	0.256823436364456	-0.053	0.867610463317702	-0.014	0.958723550392721
mug94	0.148	0.573832045879722	-0.268	0.329268353381317	0.658	0.00227969382881348
mug95	-0.011	0.96820045890465	0.384	0.0929799264298911	0.072	0.779994964562281
mug95-antisense	-0.071	0.746762142932603	0.301	0.12694761075881	0.009	0.967856055622991
mug96	4.513	0.0219291325904257	0.586	0.86355559547418	1.638	0.491109979506703
mug97	-0.16	0.134307393670773	0.083	0.514132155312112	0.27	0.00652212581707258
mug98	0.264	0.510528924653545	0.061	0.910986054940718	-0.461	0.237010448636662
mug99	0.443	0.00084973459536459	0.229	0.135771243514513	0.293	0.032459763922651
mus7	-0.341	0.0000300662505380867	0.382	3.45925666058481E-06	-0.086	0.352097581859448
[truncated: 4,934 more rows]
