# Supplementary material for: A scaffold lncRNA shapes the mitosis to meiosis switch
Source: Nat Commun. 2021 Feb 3;12:770. doi: 10.1038/s41467-021-21032-7 (PMC7859202; doi:10.1038/s41467-021-21032-7)
Supplement: Supplementary file 7 — Source Data [file 41467_2021_21032_MOESM7_ESM.xlsx]

## Sheet: Figure 1c
FLAG RNA-IP qPCR
		act1+			ssm4+			mcp5+
	strains	% input	Mean	SD	% input	Mean	SD	% input	Mean	SD
	mei4∆ mmi1∆ Pnmt41-TAP-Mei2 pREP41	0.0191236	0.0169111	0.00486784	0.0271829	0.0275761	0.019681	0.0125778	0.0174156	0.00863354
		0.0105362			0.0555165			0.0301704
		0.0666684			0.0147488			0.0152153
		0.0394015			0.0128563			0.0116987
	mei4∆ mmi1∆ Pnmt41-TAP-Mei2 pREP41-2xFLAG-Mmi1	0.274809	0.310824	0.0710781	2.60508	2.87429	0.644401	2.12279	2.85371	0.672025
		0.3927			3.60965			3.44486
		0.264962			2.40816			2.99347
	mei4∆ mmi1∆ Pnmt41-TAP-Mei2 pREP41-2xFLAG-Mmi1-YTH∆	0.00474789	0.00441114	0.000724814	0.00341774	0.00323885	0.00135906	0.00427576	0.00290958	0.00129003
		0.00490632			0.0044996			0.00274064
		0.00357921			0.0017992			0.00171236
	mei4∆ mmi1∆ Pnmt41-TAP-Mei2 pREP41-2xFLAG-Mmi1-Y352F	0.0212537	0.0224026	0.00452414	0.0115663	0.00890009	0.00289588	0.012336	0.00883953	0.00259294
		0.0287331			0.00705495			0.00855014
		0.0216263			0.0111642			0.00840186
		0.0179974			0.00581486			0.00607013
	mei4∆ mmi1∆ Pnmt41-TAP-Mei2 pREP41-2xFLAG-Mmi1-Y466F	0.105214	0.0648866	0.0394544	0.0298688	0.0257342	0.00604116	0.0166357	0.024727	0.00601491
		0.0922309			0.0282724			0.0311088
		0.0292773			0.0167548			0.0249183
		0.0328248			0.0280406			0.026245

## Sheet: Figure 1d
total proteins, Western blotting

## Sheet: Figure 1h
TAP RNA-IP qPCR
		act1+			meiRNA
	strains	% input	Mean	SD	% input	Mean	SD
	mei2∆ pREP41	0.000300429	0.000350889	5.77842e-05	0.0493989	0.0460979	0.0389965
		0.000413926			0.083339
		0.000338311			0.00555578
	mei2∆ pREP41-TAP-Mei2	0.00125984	0.00175766	0.000407957	1.42088	1.41782	0.0636499
		0.00160172			1.32844
		0.00200258			1.47563
		0.00216651			1.44634
	mei2∆ pREP41-TAP-Mei2-F644A	0.000838483	0.00194581	0.00103501	0.0652486	0.0345237	0.0251411
		0.00129216			0.0448609
		0.00289642			0.0150654
		0.00275616			0.0129199

## Sheet: Figure 1i
total proteins, Western blotting

## Sheet: Figure 1j
total RNAs, RT-qPCR
		mei4+				ssm4+				mcp5+
	strains	ratio over act1+	Mean	Rel. To wt pREP42X	SD	ratio over act1+	Mean	Rel. To wt pREP42X	SD	ratio over act1+	Mean	Rel. To wt pREP42X	SD
	wt pREP42X	0.00175009	0.00167199	1	0.0681125	0.000203241	0.000224187	1	0.0748601	0.000165493	0.000157386	1	0.206039
		0.00174726				0.000229397				0.000156872
		0.00168302				0.000243353				0.000192705
		0.00150761				0.000220758				0.000114476
	mot2∆ pREP42X	0.00696673	0.00761937	4.55706	0.406376	0.000989395	0.00102173	4.55747	0.579544	0.00207528	0.00211715	13.4519	2.7741
		0.00731138				0.000853592				0.00154161
		0.00765092				0.0011468				0.00258123
		0.00854846				0.00109712				0.00227046
	mot2∆ mei2∆ pREP42X	0.00248016	0.00221437	1.32439	0.236329	0.000341752	0.000312398	1.39347	0.0956168	0.000228832	0.000208078	1.32208	0.134732
		0.00221923				0.000290522				0.000189393
		0.00250397				0.000310938				0.00022388
		0.00165413				0.000306381				0.000190206
	mot2∆ mei2∆ pREP42X-Mei2-2xFLAG	0.00810039	0.0101727	6.0842	2.03222	0.00116386	0.00128475	5.73071	0.563387	0.00163525	0.00192477	12.2296	2.50896
		0.0110045				0.00143532				0.00249736
		0.00699304				0.00119874				0.00169371
		0.0145931				0.00134108				0.00187278
	mot2∆ mei2∆ pREP42X-Mei2-F644A-2xFLAG	0.00273146	0.00278439	1.66531	0.133732	0.000484208	0.000500224	2.23128	0.225425	0.000383695	0.000310506	1.97289	0.367064
		0.00256576				0.000567912				0.000329822
		0.00309697				0.000447103				0.000265689
		0.00274336				0.000501673				0.000262818

## Sheet: Suppl. Figure 1a
total RNAs, RT-qPCR
		ssm4+				mcp5+				mei2+				mmi1+
	strains	ratio over act1+	Mean	Rel. to pREP41-2xFLAG-Mmi1	SD	ratio over act1+	Mean	Rel. to pREP41-2xFLAG-Mmi1	SD	ratio over act1+	Mean	Rel. to pREP41-2xFLAG-Mmi1	SD	ratio over act1+	Mean	Rel. to pREP41-2xFLAG-Mmi1	SD
	mei4∆ mmi1∆ Pnmt41-TAP-Mei2 pREP41	0.000416137	0.000576625	11.3988	2.24065	0.00373922	0.00465229	9.9571	1.8774	0.0212552	0.0244487	1.59217	0.183623	NA	NA	NA	NA
		0.000578484				0.00490554				0.0254966				NA
		0.000665964				0.00575448				0.0265944				NA
		0.000645916				0.00420991
	mei4∆ mmi1∆ Pnmt41-TAP-Mei2 pREP41-2xFLAG-Mmi1	2.12704e-05	5.05867e-05	1	0.390953	0.000438915	0.000467233	1	0.122156	0.0168246	0.0153556	1	0.0862336	0.0975483	0.0896197	1	0.0846842
		6.10815e-05				0.000533548				0.0142538				0.0824226
		5.6345e-05				0.000404352				0.0149883				0.0888883
		6.36498e-05				0.000492118
	mei4∆ mmi1∆ Pnmt41-TAP-Mei2 pREP41-2xFLAG-Mmi1-YTH∆	0.000611929	0.000698722	13.8124	1.51663	0.00484279	0.00596122	12.7585	2.07502	ND	ND	ND	ND	ND	ND	ND	ND
		0.000726747				0.006563				ND				ND
		0.000757492				0.00647786				ND				ND
	mei4∆ mmi1∆ Pnmt41-TAP-Mei2 pREP41-2xFLAG-Mmi1-Y352F	0.000967809	0.00082187	16.2468	2.30684	0.00666032	0.00515446	11.0319	2.15308	0.0261134	0.0251658	1.63887	0.110872	0.586233	0.581853	6.49247	0.394356
		0.000757773				0.00456837				0.0261836				0.544526
		0.000703175				0.0047259				0.0232003				0.614802
		0.000858725				0.00466324
	mei4∆ mmi1∆ Pnmt41-TAP-Mei2 pREP41-2xFLAG-Mmi1-Y466F	0.000715053	0.000671553	13.2753	1.7797	0.00544874	0.00505892	10.8274	0.633485	0.0207511	0.0199812	1.30123	0.0884585	0.348442	0.353176	3.94082	0.169034
		0.000538019				0.0048565				0.0207796				0.370126
		0.000700151				0.00480347				0.0184128				0.340959
		0.000732988				0.00512697
NA, not applicable
ND, not determined

## Sheet: Suppl. Figure 1b
Live-cell microscopy

## Sheet: Suppl. Figure 1c
total RNAs, RT-qPCR
		mei4+				ssm4+				mcp5+
	strains	ratio over act1+	Mean	Rel. to wt pREP41	SD	ratio over act1+	Mean	Rel. to wt pREP41	SD	ratio over act1+	Mean	Rel. to wt pREP41	SD
	wt pREP41	0.00249619	0.00235139	1	0.0657865	1.89867e-05	1.75119e-05	1	0.185357	0.000257681	0.000253539	1	0.128234
		0.00214326				1.70556e-05				0.000260599
		0.00243547				2.07911e-05				0.000286934
		0.00233063				1.3214e-05				0.000208942
	mot2∆ pREP41	0.00652735	0.0057535	2.44685	0.85923	5.8099e-05	4.51423e-05	2.57782	1.15733	0.0015955	0.00126612	4.9938	2.09434
		0.00448608				3.16766e-05				0.000961157
		0.00822726				6.6408e-05				0.0018214
		0.0037733				2.43858e-05				0.00068643
	mot2∆ mei2∆ pREP41	0.0031983	0.00326527	1.38866	0.124329	1.95124e-05	2.44093e-05	1.39387	0.215459	0.000344395	0.000358146	1.41259	0.124508
		0.00293855				2.49082e-05				0.000333316
		0.00364606				2.87069e-05				0.000404266
		0.00327818				2.45098e-05				0.000350605
	mot2∆ mei2∆ pREP41-Mei2-2xFLAG	0.00723991	0.00608229	2.58668	0.333392	6.54808e-05	5.3463e-05	3.05296	0.559569	0.00151989	0.001442	5.6875	0.664789
		0.00562913				5.38885e-05				0.00155527
		0.00557182				4.1495e-05				0.00119141
		0.00588828				5.29875e-05				0.00150145
	mot2∆ mei2∆ pREP41-Mei2-(1-375)∆-2xFLAG	0.00531956	0.00445203	1.89336	0.412409	8.99007e-05	6.29986e-05	3.59748	1.63332	0.00246232	0.00159067	6.27388	3.20819
		0.0035584				3.72756e-05				0.000896435
		0.00526182				8.55197e-05				0.00210505
		0.00366832				3.92986e-05				0.000898896
	mot2∆ mei2∆ pREP41-Mei2-(376-750)∆-2xFLAG	0.00310725	0.00319879	1.36038	0.030493	2.54585e-05	2.4418e-05	1.39437	0.18081	0.000482419	0.000444615	1.75363	0.357184
		0.00318332				2.15222e-05				0.000335803
		0.00322907				2.84186e-05				0.000546501
		0.00327551				2.22725e-05				0.000413736
	mot2∆ mei2∆ pREP41-Mei2-(592-750)∆-2xFLAG	0.00334728	0.0033164	1.4104	0.131555	2.23694e-05	2.34715e-05	1.34032	0.105078	0.000418065	0.000445394	1.75671	0.2898
		0.00261366				2.1618e-05				0.00036374
		0.00333549				2.57672e-05				0.000465439
		0.00259167				1.96069e-05				0.000316169

## Sheet: Suppl. Figure 1d
total proteins, Western blotting

## Sheet: Suppl. Figure 1l
total RNAs, RT-qPCR
		mei2+
	strains	ratio over act1+	Mean	Rel. To mei2∆ pREP42X-Mei2-2xFLAG	SD
	mei2∆ pREP42X	NA	NA	NA	NA
		NA
		NA
	mei2∆ pREP42X-Mei2-2xFLAG	0.0125872	0.0125365	1	0.0327843
		0.0121025
		0.0129198
	mei2∆ pREP42X-Mei2-F644A-2xFLAG	0.0425907	0.0373133	2.97637	0.668672
		0.0276473
		0.0417019
NA, not applicable

[truncated: 33 more sheets: Suppl. Figure 1m, Figure 2b, Figure 2d, Figure 2e, Figure 2f, Figure 2g, Suppl. Figure 2b, Suppl. Figure 2d, Suppl. Figure 2e, Suppl. Figure 2h, Suppl. Figure 2i, Suppl. Figure 2j, Figure 3a, Figure 3b, Figure 3c, Figure 3e, Suppl. Figure 3a, Suppl. Figure 3b, Suppl. Figure 3c, Suppl. Figure 3e …]
